# Supplementary material for: A malaria parasite phospholipase facilitates efficient asexual blood stage egress
Source: PLoS Pathog. 2023 Jun 23;19(6):e1011449. doi: 10.1371/journal.ppat.1011449 (PMC10325081; doi:10.1371/journal.ppat.1011449)
Supplement: S1 Table — (XLSX) [file ppat.1011449.s006.xlsx]

## Sheet: Sheet1
Primer name	Sequence	Notes
PPLP1_gRNA01_F	ATTGTTTTAAAGCATTCTTAAATT	gRNA oligos
PPLP1_gRNA01_R	AAACAATTTAAGAATGCTTTAAAA	gRNA oligos
PPLP2_gRNA01_F	attgTTTTTCTAGATATTCACCAA	gRNA oligos
PPLP2_gRNA01_R	aaacTTGGTGAATATCTAGAAAAA	gRNA oligos
PPLP1_1	GTTTTAAATGTATACGTTTGAATAATCG	5' integration PPLP1
PPLP1_2	GTCATTCCTTCTTCACTCAC	5' integration PPLP1
PPLP1_3	GGAAGACCTTTTAATGTGAACCC	3' integration PPLP1
PPLP1_4	GTTTACTCCTGACCATATGGTAG	3' integration PPLP1
PPLP2_5	GGACAAAATGAAATACTATCTAACGAATTG	5' integration PPLP2
PPLP2_6	CGTTTTTCCTTCGTGATGATATCATC	5' integration PPLP2
PPLP2_7	CATTAGCGTAGGAGAATATCTAGG	3' integration PPLP2
PPLP2_8	CCTATACCCGATATTTCACATATG	3' integration PPLP2
syn_PPLP1	GGAACTAATGAGAATATAAGAAGTATAGAAAAATATTCCAATGTTTTATGTAATAGTATATTATGTAAAAATGATAAAATTAGTTCATTTATAAATCAAAGAAAAAATGTAGATGATGATGATGAAAGTGAAAATGATGATATGTATGAATCTACTACAGgtatgtttataataaatataatacttaaatgtttttgtcaatagttttttttttttctttttttttttttttttttttttgcttatattatttatatattatacatgtgtatacatttttttttcatattttagCTGGGAGTTCATCTGAAACTGATAACGAATCTGATGAAGAAGAAAATGATAGTAGTGACAATAATAATTCTGATGAAGAACAAATTGAAAATAGTAACAATAATA…	gene synthesis for plasmid construction
syn_PPLP2	CGACCTGAACAGTTCAGGTGAAAATTACTTTGAGAATGATAAATTTATTGAAATAGAGTATCCAATAAAAAATAAAGATATTGATGAATATGAGGAAGGAATTAATCGAAACCATAAGGAAGAGGATAATAAAAATAGAACATATCATAGTAATGGGGAGGATAGTATTAAGAGTTTAAATTTTATAAAATATATGAATATGGATAAAGAAAAAAAAGGAAAGAAAAAAAGTTATAATAGAAAAAAAAAAGAAAATTATAACAATGACAATTATAATATAAATGATTCAGATCTGATTAATGTTTTAAAACAAGGAGATTATAGTCCAGATTGTGACACATGTAATAAAAATATAAATGGTCATATGAATAAAGGAAGGGGCATAAGAAGAAGAATGTA…	gene synthesis for plasmid construction
LCAT_gRNA01_F	ATTGtaataatagagatgaaattt	gRNA oligos
LCAT_gRNA01_R	AAACaaatttcatctctattatta	gRNA oligos
LCAT_gRNA02_F	ATTGatagagatgaaattttggta	gRNA oligos
LCAT_gRNA02_R	AAACtaccaaaatttcatctctat	gRNA oligos
syn_LCAT	GACAACAAAACGATTCGGTTGGACAACAAAATGATTATGTTGGACAACAAAACGATCCGGTTGGACAACAAAACGATCCGGTTGGACAACAAAACGATCCGGTTGGACAACAAAACGATTCGGTTGGACAACAAAATGATTATGTTGGACAACAAAACGATCCGGTTGGACAACAAAATGATTATGTTGGACAACAAAATGATTATGTTGGACAACAAAATGATCCGGTTGGACAACAAAACGATCCGGTTGGACAACAAAACGATCCGGTTGAACAAGAAGACAACGTTGGTATTGTAAAAAAGGAAAAAAAAGAAAAAATTATTGTAGAGAAAGAAAACGAAATAGGAGTAATTGAAAGAGAAAATATTTCTGGTGTAGAAGTAATTAATAAAGATA…	gene synthesis for plasmid construction
LCAT_1	ttaatttcgttttctggtacgtcttac	5' integration LCAT:2loxPint
LCAT_2	ATGTCGTTCATGAACAGAGAGTC	5' integration LCAT:2loxPint
LCAT_3	AGACAACGACGACGACAAC	3' integration LCAT:2loxPint
LCAT_4	acatctgctctattacgataacattcag	3' integration LCAT:2loxPint
LCAT_endo	catcattatcttcgttttctcctcgt
PF3D7_0629300-TAG-fw	GCTATTTAGGTGACACTATAGAATACTCGCGGCCGCTAAGGAGAAAGTATTATAGGAGCTCC	plasmid construction LCAT:GFP
PF3D7_0629300-TAG-rev	CTCCAGCACCAGCAGCAGCACCTCTAGCACGCGTCCTAGGATTTGGACTTTCTACAATGTCG	plasmid construction LCAT:GFP
smMyc-fw	TACGACATTGTAGAAAGTCCAAATCCTAGGACGCGTGCTAGAGGTGCTGCTGCTGGTGCTGGAGGTGCAGGTAGACGTACGATGGAGCAAAAACTGATATCGGAG	plasmid construction LCAT:smMyc
smMyc-rev	CTCCACATGTTAATAAACTTCCTCTTCCTTCTCCGTCGACCAGATCCTCTTCGCTGATAAGTTTCTG	plasmid construction LCAT:smMyc
PF3D7_0629300-TAG-5I	TCGAGAAGTTTGGTAATCTTAAGGG	5' integration LCAT (1 in SupplFig2A&C)
PF3D7_0629300-TAG-3I	CGAATCAAATGAAAAGAAATAAATTGGG	3' integration LCAT (2 in SupplFig2A&C)
SLI-5I-GFP-rev	ACCTTCACCCTCTCCACTGAC	5' integration rev-primer for LCAT:GFP (3 in SupplFig2A)
SLI-5I-Neo-rev	GAGAACCTGCGTGCAATCC	5' integration rev-primer for LCAT:smMyc (3 in SupplFig2C)
SLI-3I-fw	GCGGATAACAATTTCACACAGG	universal 3' integration fw-primer (4 in SupplFig2A&C)
