# Supplementary material for: A malaria parasite phospholipase facilitates efficient asexual blood stage egress
Source: PLoS Pathog. 2023 Jun 23;19(6):e1011449. doi: 10.1371/journal.ppat.1011449 (PMC10325081; doi:10.1371/journal.ppat.1011449)
Supplement: S2 Table — T-test analysis comparing +C2 and -C2 samples. Normalised spectral peak intensities in each replicate are provided. (XLSX) [file ppat.1011449.s007.xlsx]

## Sheet: Analysis
	Protein.IDs	Description	group1	group2	n1	n2	statistic	df	p	p.signif	log2_fold_change	color
1	PF3D7_0102200	ring-infected erythrocyte surface antigen	C2min	C2pls	3	3	-6.53812	2.23331	0.017	*	-0.194467	grey
2	PF3D7_0102500	erythrocyte binding antigen-181	C2min	C2pls	3	3	20.4292	3.43068	0.000105	***	2.05653	red
3	PF3D7_0102900	aspartate--tRNA ligase	C2min	C2pls	3	3	-4.4691	2.12293	0.0417	*	-0.328667	grey
4	PF3D7_0104500	conserved protein, unknown function	C2min	C2pls	3	3	1.12147	2.64483	0.354	ns	0.1895	grey
5	PF3D7_0105300	cyclase-associated protein	C2min	C2pls	3	3	-0.499935	2.21307	0.662	ns	-0.249033	grey
6	PF3D7_0106100	V-type proton ATPase subunit C, putative	C2min	C2pls	3	3	1.46976	2.41778	0.258	ns	0.233233	grey
7	PF3D7_0109800	phenylalanine--tRNA ligase alpha subunit	C2min	C2pls	3	3	-1.58765	3.77927	0.192	ns	-0.125967	grey
8	PF3D7_0111500	UMP-CMP kinase, putative	C2min	C2pls	3	3	1.29031	3.10349	0.285	ns	0.125067	grey
9	PF3D7_0112000	TatD-like deoxyribonuclease	C2min	C2pls	3	3	1.93035	2.97929	0.15	ns	0.130967	grey
10	PF3D7_0201700	DnaJ protein, putative	C2min	C2pls	3	3	0.382991	3.13061	0.726	ns	0.0350667	grey
11	PF3D7_0201900	erythrocyte membrane protein 3	C2min	C2pls	3	3	-2.16596	2.25842	0.148	ns	-0.202233	grey
12	PF3D7_0202100	liver stage associated protein 2	C2min	C2pls	3	3	1.66692	3.99666	0.171	ns	0.127067	grey
13	PF3D7_0202200	EMP1-trafficking protein	C2min	C2pls	3	3	-33.6019	2.69331	0.00013	***	-1.92077	red
14	PF3D7_0204500	aspartate transaminase	C2min	C2pls	3	3	4.78629	3.98618	0.00881	**	0.440667	grey
15	PF3D7_0206700	adenylosuccinate lyase	C2min	C2pls	3	3	1.13962	3.32499	0.33	ns	0.120133	grey
16	PF3D7_0206800	merozoite surface protein 2	C2min	C2pls	3	3	12.6689	2.37258	0.00311	**	1.48697	red
17	PF3D7_0207400	serine repeat antigen 7	C2min	C2pls	3	3	-2.88848	2.39168	0.0827	ns	-0.0856	grey
18	PF3D7_0207500	serine repeat antigen 6	C2min	C2pls	3	3	-7.41265	3.29953	0.00364	**	-0.302633	grey
19	PF3D7_0207600	serine repeat antigen 5	C2min	C2pls	3	3	-26.9941	2.55683	0.000329	***	-0.2804	grey
20	PF3D7_0207700	serine repeat antigen 4	C2min	C2pls	3	3	-4.71805	3.98222	0.00929	**	-0.190867	grey
21	PF3D7_0207800	serine repeat antigen 3	C2min	C2pls	3	3	-5.46236	2.00666	0.0317	*	-0.220967	grey
22	PF3D7_0207900	serine repeat antigen 2	C2min	C2pls	3	3	-1.2644	2.04075	0.331	ns	-0.3458	grey
23	PF3D7_0209400	conserved protein, unknown function	C2min	C2pls	3	3	-1.93328	3.7343	0.13	ns	-0.1964	grey
24	PF3D7_0209800	ATP-dependent RNA helicase UAP56	C2min	C2pls	3	3	-1.34595	2.99159	0.271	ns	-0.0717333	grey
25	PF3D7_0211800	asparagine--tRNA ligase	C2min	C2pls	3	3	-3.46345	3.90946	0.0267	*	-0.2087	grey
26	PF3D7_0212300	peptide chain release factor subunit 1, putative	C2min	C2pls	3	3	-1.06738	2.15489	0.391	ns	-0.119633	grey
27	PF3D7_0212900	leucyl/phenylalanyl-tRNA--protein transferase, putative	C2min	C2pls	3	3	-3.99185	3.94901	0.0167	*	-0.378433	grey
28	PF3D7_0213100	protein SIS1	C2min	C2pls	3	3	2.56391	2.95948	0.0841	ns	0.324433	grey
29	PF3D7_0214000	T-complex protein 1 subunit theta	C2min	C2pls	3	3	-2.97595	3.99088	0.041	*	-0.127633	grey
30	PF3D7_0214100	protein transport protein SEC31	C2min	C2pls	3	3	-2.54369	3.07594	0.0823	ns	-0.3407	grey
31	PF3D7_0217900	conserved Plasmodium protein, unknown function	C2min	C2pls	3	3	-0.137048	2.15497	0.903	ns	-0.00943333	grey
32	PF3D7_0220800	cytoadherence linked asexual protein 2	C2min	C2pls	3	3	-5.98513	3.99144	0.00394	**	-0.346633	grey
33	PF3D7_0302500;PF3D7_0302200	cytoadherence linked asexual protein 3.1	C2min	C2pls	3	3	-5.55483	3.00254	0.0115	*	-0.1246	grey
34	PF3D7_0302900	exportin-1, putative	C2min	C2pls	3	3	-3.78334	2.51513	0.0437	*	-0.219167	grey
35	PF3D7_0303200	HAD superfamily protein, putative	C2min	C2pls	3	3	6.866	2.16825	0.0166	*	0.735933	grey
36	PF3D7_0305700	ubiquitin-conjugating enzyme E2, putative	C2min	C2pls	3	3	0.85848	2.37735	0.468	ns	0.0749333	grey
37	PF3D7_0306200	activator of Hsp90 ATPase	C2min	C2pls	3	3	-3.83789	3.71064	0.0212	*	-0.1523	grey
38	PF3D7_0306800	T-complex protein 1 subunit beta	C2min	C2pls	3	3	-0.839833	2.40027	0.476	ns	-0.052	grey
39	PF3D7_0308200	T-complex protein 1 subunit eta	C2min	C2pls	3	3	-2.35063	2.16972	0.133	ns	-0.0946333	grey
40	PF3D7_0309500	asparagine synthetase [glutamine-hydrolyzing], putative	C2min	C2pls	3	3	-3.53386	3.03808	0.0378	*	-0.169933	grey
41	PF3D7_0311300	phosphatidylinositol 3- and 4-kinase, putative	C2min	C2pls	3	3	-0.619495	2.92382	0.581	ns	-0.0711333	grey
42	PF3D7_0312400	glycogen synthase kinase 3	C2min	C2pls	3	3	-0.619263	2.05332	0.597	ns	-0.393533	grey
43	PF3D7_0315100	eukaryotic translation initiation factor 4E	C2min	C2pls	3	3	0.83201	2.09164	0.49	ns	0.0712667	grey
44	PF3D7_0316300;PF3D7_0316300.2	inorganic pyrophosphatase, putative	C2min	C2pls	3	3	3.67997	2.49852	0.047	*	0.264233	grey
45	PF3D7_0319600	elongation factor 1 (EF-1), putative	C2min	C2pls	3	3	5.12238	2.55484	0.0211	*	0.4614	grey
46	PF3D7_0320300	T-complex protein 1 subunit epsilon	C2min	C2pls	3	3	-3.77002	3.99863	0.0196	*	-0.327767	grey
47	PF3D7_0320500	nicotinamidase, putative	C2min	C2pls	3	3	-2.97013	3.31426	0.0521	ns	-0.253667	grey
48	PF3D7_0322000	peptidyl-prolyl cis-trans isomerase	C2min	C2pls	3	3	-0.508658	2.62618	0.651	ns	-0.0279	grey
49	PF3D7_0401800	Plasmodium exported protein (PHISTb), unknown function	C2min	C2pls	3	3	-3.68153	3.73477	0.0239	*	-0.2506	grey
50	PF3D7_0402100	Plasmodium exported protein (PHISTb), unknown function	C2min	C2pls	3	3	-0.953905	3.94748	0.395	ns	-0.132267	grey
51	PF3D7_0404900	6-cysteine protein	C2min	C2pls	3	3	8.50986	2.87119	0.00402	**	0.2182	grey
52	PF3D7_0406100	V-type proton ATPase subunit B	C2min	C2pls	3	3	1.12773	3.99631	0.323	ns	0.0475	grey
53	PF3D7_0406400	cytosolic glyoxalase II	C2min	C2pls	3	3	1.72039	3.49362	0.171	ns	0.147	grey
54	PF3D7_0410600	conserved Plasmodium protein, unknown function	C2min	C2pls	3	3	3.89231	3.63278	0.0212	*	0.518767	grey
55	PF3D7_0413600	26S protease regulatory subunit 6B, putative	C2min	C2pls	3	3	2.21708	3.70917	0.0962	ns	0.115267	grey
56	PF3D7_0413700	lysine decarboxylase-like protein, putative	C2min	C2pls	3	3	0.458346	3.91905	0.671	ns	0.0336333	grey
57	PF3D7_0413900	ubiquitin carboxyl-terminal hydrolase 13, putative	C2min	C2pls	3	3	-1.49693	3.45413	0.22	ns	-0.179367	grey
58	PF3D7_0416800	small GTP-binding protein sar1	C2min	C2pls	3	3	2.16743	3.9878	0.0963	ns	0.2329	grey
59	PF3D7_0417200	bifunctional dihydrofolate reductase-thymidylate synthase	C2min	C2pls	3	3	-7.29006	2.08235	0.0164	*	-0.2415	grey
60	PF3D7_0417500	memo-like protein	C2min	C2pls	3	3	2.50859	3.38519	0.0775	ns	0.160733	grey
61	PF3D7_0418600	regulator of condensation, putative	C2min	C2pls	3	3	-2.0076	3.65669	0.122	ns	-0.3035	grey
62	PF3D7_0419600;PF3D7_1023900	ran-specific GTPase-activating protein 1, putative	C2min	C2pls	3	3	-4.7306	3.09354	0.0167	*	-0.146333	grey
63	PF3D7_0422700	eukaryotic initiation factor 4A-III, putative	C2min	C2pls	3	3	-0.306693	2.13029	0.786	ns	-0.0495667	grey
64	PF3D7_0424600	Plasmodium exported protein (PHISTb), unknown function	C2min	C2pls	3	3	11.1138	3.96529	0.000391	***	0.302367	grey
65	PF3D7_0501100.2;PF3D7_0501100	heat shock protein 40, type II	C2min	C2pls	3	3	1.18728	2.00223	0.357	ns	1.83963	grey
66	PF3D7_0501300	skeleton-binding protein 1	C2min	C2pls	3	3	1.21614	2.33717	0.332	ns	0.167533	grey
67	PF3D7_0501400	interspersed repeat antigen	C2min	C2pls	3	3	-0.0285916	2.00177	0.98	ns	-0.0232667	grey
68	PF3D7_0501500	rhoptry-associated protein 3	C2min	C2pls	3	3	-3.37687	3.56564	0.0332	*	-0.288767	grey
69	PF3D7_0501600	rhoptry-associated protein 2	C2min	C2pls	3	3	4.55108	3.68629	0.0126	*	0.3329	grey
70	PF3D7_0503400	actin-depolymerizing factor 1	C2min	C2pls	3	3	4.5988	3.95517	0.0103	*	0.342533	grey
71	PF3D7_0505800	small ubiquitin-related modifier	C2min	C2pls	3	3	6.73908	3.72545	0.00325	**	1.02253	red
72	PF3D7_0511000	translationally-controlled tumor protein homolog	C2min	C2pls	3	3	2.29304	2.38223	0.128	ns	0.6927	grey
73	PF3D7_0511800	inositol-3-phosphate synthase	C2min	C2pls	3	3	-23.8628	3.84338	2.54e-05	****	-0.307967	grey
74	PF3D7_0512200	glutathione synthetase	C2min	C2pls	3	3	-7.31833	3.99222	0.00187	**	-0.364067	grey
75	PF3D7_0513300	purine nucleoside phosphorylase	C2min	C2pls	3	3	4.16851	3.98865	0.0141	*	0.161	grey
76	PF3D7_0517700	eukaryotic translation initiation factor 3 subunit B, putative	C2min	C2pls	3	3	-0.520235	2.58269	0.644	ns	-0.0692	grey
77	PF3D7_0520900	adenosylhomocysteinase	C2min	C2pls	3	3	-6.0264	3.88163	0.00421	**	-0.0753	grey
78	PF3D7_0524000	karyopherin beta	C2min	C2pls	3	3	-14.5002	2.44653	0.00197	**	-0.1643	grey
79	PF3D7_0524400	ribosome-interacting GTPase 1, putative	C2min	C2pls	3	3	-2.63814	3.99043	0.0578	ns	-0.1207	grey
80	PF3D7_0525100	acyl-CoA synthetase	C2min	C2pls	3	3	-6.96802	3.05275	0.00573	**	-0.181367	grey
81	PF3D7_0527200	ubiquitin carboxyl-terminal hydrolase 14	C2min	C2pls	3	3	-1.32997	3.97107	0.255	ns	-0.0549	grey
82	PF3D7_0528100	AP-1 complex subunit beta, putative	C2min	C2pls	3	3	0.0908782	2.03507	0.936	ns	0.0139333	grey
83	PF3D7_0532300	Plasmodium exported protein (PHISTb), unknown function	C2min	C2pls	3	3	-1.36876	2.05806	0.301	ns	-0.914667	grey
84	PF3D7_0532400	lysine-rich membrane-associated PHISTb protein	C2min	C2pls	3	3	1.96896	2.19732	0.176	ns	0.708733	grey
85	PF3D7_0606700	coatomer alpha subunit, putative	C2min	C2pls	3	3	-0.61861	3.42416	0.575	ns	-0.0885667	grey
86	PF3D7_0606900	glutaredoxin-like protein	C2min	C2pls	3	3	3.44158	2.50462	0.0541	ns	0.250133	grey
87	PF3D7_0607000	translation initiation factor IF-2, putative	C2min	C2pls	3	3	1.75415	3.44221	0.166	ns	0.076	grey
88	PF3D7_0608700	T-complex protein 1 subunit zeta	C2min	C2pls	3	3	-3.64217	3.35196	0.0296	*	-0.1344	grey
89	PF3D7_0608800	ornithine aminotransferase	C2min	C2pls	3	3	14.952	2.37742	0.00209	**	0.1893	grey
90	PF3D7_0610800	transketolase	C2min	C2pls	3	3	-5.25767	2.62617	0.0186	*	-0.251033	grey
91	PF3D7_0612700	6-cysteine protein	C2min	C2pls	3	3	0.943989	2.76191	0.42	ns	0.105033	grey
92	PF3D7_0613900	myosin E, putative	C2min	C2pls	3	3	-2.81704	2.21666	0.0947	ns	-0.5229	grey
93	PF3D7_0617200	conserved Plasmodium protein, unknown function	C2min	C2pls	3	3	1.88664	3.85536	0.135	ns	0.157133	grey
94	PF3D7_0618500	malate dehydrogenase	C2min	C2pls	3	3	1.00013	2.61369	0.401	ns	0.1203	grey
95	PF3D7_0619400	cell division cycle protein 48 homologue, putative	C2min	C2pls	3	3	-12.9066	3.80369	0.00028	***	-0.321833	grey
96	PF3D7_0619500	acyl-CoA synthetase	C2min	C2pls	3	3	-2.78702	3.15465	0.0648	ns	-0.222433	grey
97	PF3D7_0621100	conserved Plasmodium protein, unknown function	C2min	C2pls	3	3	-7.02909	2.00007	0.0196	*	-0.509367	grey
98	PF3D7_0621200	pyridoxine biosynthesis protein PDX1	C2min	C2pls	3	3	2.22478	3.7644	0.0944	ns	0.0822333	grey
99	PF3D7_0621800	nascent polypeptide-associated complex subunit alpha, putative	C2min	C2pls	3	3	0.812951	3.8385	0.464	ns	0.0471333	grey
100	PF3D7_0621900	signal recognition particle subunit SRP68, putative	C2min	C2pls	3	3	-3.8498	3.9396	0.0188	*	-0.204367	grey
101	PF3D7_0622800;REV__PF3D7_0622800	leucine--tRNA ligase, putative	C2min	C2pls	3	3	-8.3201	3.92005	0.00124	**	-0.3444	grey
102	PF3D7_0624000	hexokinase	C2min	C2pls	3	3	-4.40737	3.72957	0.0136	*	-0.0857333	grey
103	PF3D7_0626700	conserved protein, unknown function	C2min	C2pls	3	3	1.93274	2.4701	0.168	ns	0.205333	grey
104	PF3D7_0626800	pyruvate kinase	C2min	C2pls	3	3	-0.33843	3.39807	0.755	ns	-0.00536667	grey
105	PF3D7_0627500	protein DJ-1	C2min	C2pls	3	3	5.88939	2.86601	0.0111	*	0.416333	grey
106	PF3D7_0627700	transportin	C2min	C2pls	3	3	-0.521638	3.42845	0.634	ns	-0.0336333	grey
107	PF3D7_0627800	acetyl-CoA synthetase, putative	C2min	C2pls	3	3	-4.45328	3.72768	0.0131	*	-0.588433	grey
108	PF3D7_0629100	nicotinate phosphoribosyltransferase, putative	C2min	C2pls	3	3	-3.92602	2.64306	0.0369	*	-0.2715	grey
109	PF3D7_0629300	phospholipase, putative	C2min	C2pls	3	3	-2.10104	3.0038	0.126	ns	-0.217633	black
110	PF3D7_0702400	small exported membrane protein 1	C2min	C2pls	3	3	3.2765	3.1671	0.043	*	0.183533	grey
111	PF3D7_0702500	Plasmodium exported protein, unknown function	C2min	C2pls	3	3	-0.452362	3.49085	0.678	ns	-0.0712333	grey
112	PF3D7_0703500	erythrocyte membrane-associated antigen	C2min	C2pls	3	3	-0.648735	2.3195	0.575	ns	-0.0538333	grey
113	PF3D7_0706000	importin-7, putative	C2min	C2pls	3	3	-12.4431	3.99267	0.000242	***	-0.506333	grey
114	PF3D7_0707300	rhoptry-associated membrane antigen	C2min	C2pls	3	3	-1.65873	3.59455	0.18	ns	-0.1727	grey
115	PF3D7_0708400	heat shock protein 90	C2min	C2pls	3	3	-7.00105	3.99696	0.0022	**	-0.2138	grey
116	PF3D7_0708800	heat shock protein 110	C2min	C2pls	3	3	-7.93162	3.89789	0.00152	**	-0.210333	grey
117	PF3D7_0717500	calcium-dependent protein kinase 4	C2min	C2pls	3	3	-0.428455	3.97791	0.69	ns	-0.0596333	grey
118	PF3D7_0717700	serine--tRNA ligase, putative	C2min	C2pls	3	3	-12.4383	2.88418	0.00135	**	-0.273433	grey
119	PF3D7_0718500	prefoldin subunit 3, putative	C2min	C2pls	3	3	3.64289	3.84538	0.0234	*	0.240633	grey
120	PF3D7_0721400	conserved Plasmodium protein, unknown function	C2min	C2pls	3	3	1.68976	3.66341	0.173	ns	0.144	grey
121	PF3D7_0722400	Obg-like ATPase 1, putative	C2min	C2pls	3	3	1.65197	3.61089	0.182	ns	0.0539	grey
122	PF3D7_0728000	eukaryotic translation initiation factor 2 subunit alpha, putative	C2min	C2pls	3	3	3.10942	3.63223	0.0409	*	0.0928333	grey
123	PF3D7_0730800.2;PF3D7_0730800	unspecified product	C2min	C2pls	3	3	1.19529	2.70682	0.326	ns	0.1195	grey
124	PF3D7_0730900	EMP1-trafficking protein	C2min	C2pls	3	3	-7.45454	3.02918	0.00483	**	-0.379133	grey
125	PF3D7_0731500	erythrocyte binding antigen-175	C2min	C2pls	3	3	10.8929	2.11396	0.00683	**	0.454167	grey
126	PF3D7_0731600	acyl-CoA synthetase	C2min	C2pls	3	3	-4.20837	3.4529	0.0185	*	-0.363	grey
127	PF3D7_0801000	Plasmodium exported protein (PHISTc), unknown function	C2min	C2pls	3	3	-9.27977	2.07101	0.0102	*	-0.606633	grey
128	PF3D7_0801800	mannose-6-phosphate isomerase, putative	C2min	C2pls	3	3	-6.37015	3.46278	0.00501	**	-0.420233	grey
129	PF3D7_0802000	glutamate dehydrogenase, putative	C2min	C2pls	3	3	-6.87458	2.00521	0.0204	*	-0.296767	grey
130	PF3D7_0802200	1-cys peroxiredoxin	C2min	C2pls	3	3	10.9086	3.99252	0.000405	***	0.185	grey
131	PF3D7_0804900	GTPase-activating protein, putative	C2min	C2pls	3	3	-2.02103	3.28888	0.128	ns	-0.145333	grey
132	PF3D7_0806500	DnaJ protein, putative	C2min	C2pls	3	3	-13.6455	3.00104	0.00085	***	-0.572133	grey
133	PF3D7_0807900	tyrosine--tRNA ligase	C2min	C2pls	3	3	5.93451	2.11667	0.0238	*	0.2209	grey
134	PF3D7_0808200	plasmepsin X	C2min	C2pls	3	3	6.23341	2.001	0.0248	*	1.80793	red
135	PF3D7_0808400	coatomer subunit epsilon, putative	C2min	C2pls	3	3	1.12786	2.93388	0.343	ns	0.125233	grey
136	PF3D7_0810300	protein phosphatase PPM5, putative	C2min	C2pls	3	3	-3.05969	3.98592	0.0378	*	-0.252233	grey
137	PF3D7_0810800	hydroxymethyldihydropterin pyrophosphokinase-dihydropteroate synthase	C2min	C2pls	3	3	-1.48291	2.01537	0.275	ns	-0.159533	grey
138	PF3D7_0811000	cullin-1, putative	C2min	C2pls	3	3	0.0487026	2.0316	0.966	ns	0.0286	grey
139	PF3D7_0811400	conserved protein, unknown function	C2min	C2pls	3	3	-4.01462	2.98402	0.028	*	-0.247033	grey
140	PF3D7_0811600	conserved Plasmodium protein, unknown function	C2min	C2pls	3	3	1.13461	2.03363	0.373	ns	0.654267	grey
141	PF3D7_0812100	conserved Plasmodium protein, unknown function	C2min	C2pls	3	3	-1.74782	3.46931	0.166	ns	-0.236367	grey
142	PF3D7_0812400	karyopherin alpha	C2min	C2pls	3	3	-6.32533	3.83078	0.00369	**	-0.273733	grey
143	PF3D7_0813400	conserved Plasmodium protein, unknown function	C2min	C2pls	3	3	-6.90605	3.29583	0.00456	**	-0.448233	grey
144	PF3D7_0814200	DNA/RNA-binding protein Alba 1	C2min	C2pls	3	3	5.87016	2.55743	0.0152	*	0.5185	grey
145	PF3D7_0814900	superoxide dismutase [Fe]	C2min	C2pls	3	3	1.81407	3.82825	0.147	ns	0.355867	grey
146	PF3D7_0815200	importin beta, putative	C2min	C2pls	3	3	-8.47707	3.58158	0.0017	**	-0.275333	grey
147	PF3D7_0817500	protein kinase c inhibitor-like protein, putative	C2min	C2pls	3	3	2.26213	2.04617	0.149	ns	1.88177	grey
148	PF3D7_0817700	rhoptry neck protein 5	C2min	C2pls	3	3	-6.35288	2.19481	0.0189	*	-0.453967	grey
149	PF3D7_0818200	14-3-3 protein	C2min	C2pls	3	3	-1.84452	2.79295	0.169	ns	-0.0411333	grey
150	PF3D7_0818900	heat shock protein 70	C2min	C2pls	3	3	-11.6613	3.35089	0.000791	***	-0.143433	grey
151	PF3D7_0822600	protein transport protein SEC23	C2min	C2pls	3	3	-7.1812	3.04329	0.0053	**	-0.276233	grey
152	PF3D7_0823200	RNA-binding protein, putative	C2min	C2pls	3	3	-0.624305	3.62489	0.57	ns	-0.261767	grey
153	PF3D7_0826500	ubiquitin conjugation factor E4 B, putative	C2min	C2pls	3	3	-4.50613	2.39894	0.0324	*	-0.327	grey
154	PF3D7_0826700	receptor for activated c kinase	C2min	C2pls	3	3	6.16732	4	0.00351	**	0.2972	grey
155	PF3D7_0827900	protein disulfide isomerase	C2min	C2pls	3	3	-0.0753645	3.59451	0.944	ns	-0.00406667	grey
156	PF3D7_0828800	GPI-anchored micronemal antigen	C2min	C2pls	3	3	4.49426	2.14723	0.0404	*	3.1545	red
157	PF3D7_0828900	conserved Plasmodium protein, unknown function	C2min	C2pls	3	3	-1.00785	2.00367	0.419	ns	-0.766533	grey
158	PF3D7_0831500	Plasmodium exported protein (PHIST), unknown function	C2min	C2pls	3	3	1.30394	2.45263	0.301	ns	0.0940667	grey
159	PF3D7_0831700	heat shock protein 70	C2min	C2pls	3	3	-4.70573	2.52973	0.0263	*	-0.187533	grey
160	PF3D7_0902800	serine repeat antigen 9	C2min	C2pls	3	3	-5.3371	3.30928	0.00997	**	-0.141433	grey
161	PF3D7_0903400	ATP-dependent RNA helicase DDX60, putative	C2min	C2pls	3	3	0.310063	2.76259	0.778	ns	0.0521333	grey
162	PF3D7_0903700	alpha tubulin 1	C2min	C2pls	3	3	-2.38105	3.16154	0.0931	ns	-0.119833	grey
163	PF3D7_0904800	replication protein A1, small fragment	C2min	C2pls	3	3	-5.56885	3.37006	0.00833	**	-0.2499	grey
164	PF3D7_0905400	high molecular weight rhoptry protein 3	C2min	C2pls	3	3	-6.24848	3.06256	0.00778	**	-0.110933	grey
165	PF3D7_0907600	translation initiation factor SUI1, putative	C2min	C2pls	3	3	-0.0278352	2.90488	0.98	ns	-0.00426667	grey
166	PF3D7_0907700	subunit of proteaseome activator complex, putative	C2min	C2pls	3	3	3.68052	2.29353	0.0538	ns	0.398467	grey
167	PF3D7_0910100	exportin-7, putative	C2min	C2pls	3	3	-9.52998	3.56516	0.00116	**	-0.218933	grey
168	PF3D7_0911900	falstatin	C2min	C2pls	3	3	1.00964	2.67988	0.395	ns	0.0861333	grey
169	PF3D7_0913200	elongation factor 1-beta	C2min	C2pls	3	3	-0.0547743	3.27374	0.959	ns	-0.00293333	grey
170	PF3D7_0915400	6-phosphofructokinase	C2min	C2pls	3	3	-8.04503	3.98471	0.00132	**	-0.153367	grey
171	PF3D7_0916700	RNA-binding protein musashi, putative	C2min	C2pls	3	3	-0.167763	2.45643	0.88	ns	-0.0151	grey
172	PF3D7_0917900	heat shock protein 70	C2min	C2pls	3	3	-3.40408	3.94985	0.0277	*	-0.125067	grey
173	PF3D7_0918900	gamma-glutamylcysteine synthetase	C2min	C2pls	3	3	-4.71869	2.0828	0.0389	*	-0.359467	grey
174	PF3D7_0919000	nucleosome assembly protein	C2min	C2pls	3	3	9.10339	3.79486	0.00103	**	0.3997	grey
175	PF3D7_0919800	TLD domain-containing protein	C2min	C2pls	3	3	-1.59655	2.22407	0.239	ns	-0.573767	grey
176	PF3D7_0920800	inosine-5-monophosphate dehydrogenase	C2min	C2pls	3	3	-2.5279	3.45562	0.0746	ns	-0.091	grey
177	PF3D7_0922200	S-adenosylmethionine synthetase	C2min	C2pls	3	3	8.58949	3.87044	0.00117	**	0.1564	grey
178	PF3D7_0922500	phosphoglycerate kinase	C2min	C2pls	3	3	9.30212	3.78505	0.000962	***	0.174367	grey
179	PF3D7_0922600	glutamine synthetase, putative	C2min	C2pls	3	3	-1.51401	3.93804	0.206	ns	-0.0986333	grey
180	PF3D7_0923800.2;PF3D7_0923800	thioredoxin reductase	C2min	C2pls	3	3	-2.95204	2.7901	0.0656	ns	-0.139033	grey
181	PF3D7_0925900	conserved Plasmodium protein, unknown function	C2min	C2pls	3	3	10.6762	3.44762	0.000922	***	0.508567	grey
182	PF3D7_0926700	glutamine-dependent NAD(+) synthetase, putative	C2min	C2pls	3	3	-6.74998	2.57943	0.0105	*	-0.2784	grey
183	PF3D7_0929400	high molecular weight rhoptry protein 2	C2min	C2pls	3	3	-13.9193	3.49278	0.000349	***	-0.218133	grey
184	PF3D7_0930300;PF3D7_1312000	merozoite surface protein 1	C2min	C2pls	3	3	33.3039	3.16142	3.92e-05	****	1.1619	red
185	PF3D7_0931000	elongation factor Tu, putative	C2min	C2pls	3	3	-2.0036	2.22605	0.17	ns	-0.901033	grey
186	PF3D7_0931400	conserved Plasmodium protein, unknown function	C2min	C2pls	3	3	0.96076	2.55019	0.419	ns	0.0696	grey
187	PF3D7_0932200	profilin, putative	C2min	C2pls	3	3	7.17856	2.41754	0.011	*	0.3829	grey
188	PF3D7_0932300	M18 aspartyl aminopeptidase	C2min	C2pls	3	3	-3.85449	2.42418	0.0446	*	-0.181633	grey
189	PF3D7_0932800	importin alpha re-exporter, putative	C2min	C2pls	3	3	-5.50298	3.99996	0.00532	**	-0.432267	grey
190	PF3D7_0934500	V-type proton ATPase subunit E, putative	C2min	C2pls	3	3	3.81348	2.55396	0.0418	*	0.7513	grey
191	PF3D7_0934800	cAMP-dependent protein kinase catalytic subunit	C2min	C2pls	3	3	1.81583	2.32136	0.193	ns	0.0854333	grey
192	PF3D7_0935600	gametocytogenesis-implicated protein	C2min	C2pls	3	3	-16.6149	2.01772	0.00347	**	-1.87027	red
193	PF3D7_0935800	cytoadherence linked asexual protein 9	C2min	C2pls	3	3	16.6322	3.91853	8.83e-05	****	0.619467	grey
194	PF3D7_0935900	ring-exported protein 1	C2min	C2pls	3	3	-1.70976	2.04286	0.227	ns	-0.209	grey
195	PF3D7_1001600	alpha/beta hydrolase, putative	C2min	C2pls	3	3	-3.30349	3.92619	0.0307	*	-0.430333	grey
196	PF3D7_1002700	conserved Plasmodium protein, unknown function	C2min	C2pls	3	3	-1.92	3.82073	0.131	ns	-0.213467	grey
197	PF3D7_1003600	inner membrane complex protein 1c, putative	C2min	C2pls	3	3	0.860043	2.45799	0.465	ns	0.0740667	grey
198	PF3D7_1007900	eukaryotic translation initiation factor 3 subunit D, putative	C2min	C2pls	3	3	-1.05071	3.85122	0.355	ns	-0.115633	grey
199	PF3D7_1008400	26S protease regulatory subunit 4, putative	C2min	C2pls	3	3	-2.28641	3.51266	0.0934	ns	-0.217333	grey
200	PF3D7_1008700	tubulin beta chain	C2min	C2pls	3	3	-2.22805	3.14246	0.108	ns	-0.1445	grey
201	PF3D7_1008900	adenylate kinase	C2min	C2pls	3	3	3.9083	3.94841	0.0179	*	0.4263	grey
202	PF3D7_1010600	eukaryotic translation initiation factor 2 subunit beta	C2min	C2pls	3	3	1.3959	2.73075	0.265	ns	0.228867	grey
203	PF3D7_1011800	PRE-binding protein	C2min	C2pls	3	3	3.15381	2.93574	0.0526	ns	0.2535	grey
204	PF3D7_1012200	rhoptry associated adhesin	C2min	C2pls	3	3	1.7875	3.94263	0.149	ns	0.0811	grey
205	PF3D7_1012400	hypoxanthine-guanine phosphoribosyltransferase	C2min	C2pls	3	3	8.13256	3.98907	0.00126	**	0.2939	grey
206	PF3D7_1012500	phosphoglucomutase, putative	C2min	C2pls	3	3	-1.38672	2.24742	0.287	ns	-0.229667	grey
207	PF3D7_1012600	GMP synthase [glutamine-hydrolyzing]	C2min	C2pls	3	3	-1.61945	2.78129	0.211	ns	-0.0947333	grey
208	PF3D7_1014100	conserved Plasmodium protein, unknown function	C2min	C2pls	3	3	1.70873	2.08499	0.225	ns	0.0568333	grey
209	PF3D7_1015200.3;PF3D7_1015200.2;PF3D7_1015200	cysteine--tRNA ligase, putative	C2min	C2pls	3	3	-4.83919	3.43243	0.0123	*	-0.303933	grey
210	PF3D7_1015600	heat shock protein 60	C2min	C2pls	3	3	-2.55327	2.27766	0.11	ns	-1.31067	grey
211	PF3D7_1015900	enolase	C2min	C2pls	3	3	-2.68653	2.761	0.0816	ns	-0.0754	grey
212	PF3D7_1016300;PF3D7_0937000	glycophorin binding protein	C2min	C2pls	3	3	-6.39499	3.98	0.00312	**	-0.2431	grey
213	PF3D7_1017100	rhoptry neck protein 12	C2min	C2pls	3	3	-0.0816452	3.98491	0.939	ns	-0.00923333	grey
214	PF3D7_1019000	eukaryotic translation initiation factor subunit eIF2A, putative	C2min	C2pls	3	3	-1.3	3.70142	0.269	ns	-0.116833	grey
215	PF3D7_1020900	ADP-ribosylation factor	C2min	C2pls	3	3	3.52578	2.46087	0.0528	ns	0.3841	grey
216	PF3D7_1021100	conserved Plasmodium protein, unknown function	C2min	C2pls	3	3	-3.65193	2.09039	0.0631	ns	-0.2932	grey
217	PF3D7_1021600	deoxyribose-phosphate aldolase, putative	C2min	C2pls	3	3	2.79405	3.86807	0.051	ns	0.0597333	grey
218	PF3D7_1024800	conserved Plasmodium protein, unknown function	C2min	C2pls	3	3	1.88473	3.84005	0.136	ns	0.181733	grey
219	PF3D7_1028700	merozoite TRAP-like protein	C2min	C2pls	3	3	5.15048	2.12494	0.0314	*	2.06127	red
220	PF3D7_1029600	adenosine deaminase	C2min	C2pls	3	3	11.4785	3.08039	0.00125	**	0.245733	grey
221	PF3D7_1032800	leucine-rich repeat protein	C2min	C2pls	3	3	2.11518	2.23453	0.155	ns	0.969467	grey
222	PF3D7_1033400	haloacid dehalogenase-like hydrolase	C2min	C2pls	3	3	-0.0127625	3.2976	0.991	ns	-0.000533333	grey
223	PF3D7_1034900	methionine--tRNA ligase	C2min	C2pls	3	3	-2.29833	3.93915	0.0841	ns	-0.107933	grey
224	PF3D7_1035200	S-antigen	C2min	C2pls	3	3	-17.7235	2.64704	0.000796	***	-0.6132	grey
225	PF3D7_1035300	glutamate-rich protein	C2min	C2pls	3	3	-3.76168	3.88941	0.0208	*	-0.182667	grey
226	PF3D7_1035400	merozoite surface protein 3	C2min	C2pls	3	3	-0.740169	3.53486	0.505	ns	-0.0282667	grey
227	PF3D7_1035500	merozoite surface protein 6	C2min	C2pls	3	3	-3.94225	2.11144	0.0537	ns	-0.253267	grey
228	PF3D7_1035700	duffy binding-like merozoite surface protein	C2min	C2pls	3	3	-6.66918	3.9685	0.0027	**	-0.326933	grey
229	PF3D7_1035900	probable protein, unknown function	C2min	C2pls	3	3	2.8254	3.10504	0.0638	ns	0.0743333	grey
230	PF3D7_1036000	merozoite surface protein	C2min	C2pls	3	3	7.66249	2.5371	0.00811	**	0.583767	grey
231	PF3D7_1104000	phenylalanine--tRNA ligase beta subunit	C2min	C2pls	3	3	-2.04936	3.97971	0.11	ns	-0.1959	grey
232	PF3D7_1104400	thioredoxin, putative	C2min	C2pls	3	3	1.65397	2.31357	0.223	ns	0.198433	grey
233	PF3D7_1105600	translocon component PTEX88	C2min	C2pls	3	3	9.75367	2.78876	0.00309	**	2.04763	red
234	PF3D7_1107300	polyadenylate-binding protein-interacting protein 1, putative	C2min	C2pls	3	3	1.48073	3.13994	0.231	ns	0.229867	grey
235	PF3D7_1108400	casein kinase 2, alpha subunit	C2min	C2pls	3	3	3.25644	4	0.0312	*	0.233167	grey
236	PF3D7_1108600	endoplasmic reticulum-resident calcium binding protein	C2min	C2pls	3	3	2.89048	2.15413	0.0934	ns	1.99707	grey
237	PF3D7_1110400	asparagine-rich antigen	C2min	C2pls	3	3	-0.345743	2.66482	0.755	ns	-0.0462333	grey
238	PF3D7_1110700	actin-like protein, putative	C2min	C2pls	3	3	-2.36163	3.98723	0.0777	ns	-0.201333	grey
239	PF3D7_1113400	ubiquitin domain-containing protein DSK2, putative	C2min	C2pls	3	3	5.75675	3.86833	0.005	**	0.464367	grey
240	PF3D7_1113700	glyoxalase I	C2min	C2pls	3	3	0.658424	2.16086	0.573	ns	0.0669667	grey
241	PF3D7_1115400	cysteine proteinase falcipain 3	C2min	C2pls	3	3	-1.20422	2.88043	0.318	ns	-0.102067	grey
242	PF3D7_1115600	peptidyl-prolyl cis-trans isomerase	C2min	C2pls	3	3	9.92706	2.76773	0.00303	**	0.866033	grey
243	PF3D7_1115800	conserved Plasmodium protein, unknown function	C2min	C2pls	3	3	3.81099	2.66365	0.039	*	0.579933	grey
244	PF3D7_1116000	rhoptry neck protein 4	C2min	C2pls	3	3	-5.68257	2.70028	0.0143	*	-0.3626	grey
245	PF3D7_1116700	dipeptidyl aminopeptidase 1	C2min	C2pls	3	3	1.20924	2.01764	0.349	ns	0.0575333	grey
246	PF3D7_1117100	deubiquinating/deneddylating enzyme	C2min	C2pls	3	3	-3.66559	3.42149	0.0281	*	-0.384567	grey
247	PF3D7_1117700	GTP-binding nuclear protein RAN/TC4	C2min	C2pls	3	3	19.6438	2.01285	0.00251	**	0.2124	grey
248	PF3D7_1118100	AP-1 complex subunit sigma, putative	C2min	C2pls	3	3	1.32968	2.09835	0.31	ns	0.173633	grey
249	PF3D7_1118300	insulinase, putative	C2min	C2pls	3	3	-6.22343	3.04452	0.00801	**	-0.263267	grey
250	PF3D7_1118400	haloacid dehalogenase-like hydrolase, putative	C2min	C2pls	3	3	1.48986	2.01513	0.274	ns	1.3348	grey
251	PF3D7_1120000	conserved Plasmodium protein, unknown function	C2min	C2pls	3	3	-2.47413	3.13395	0.0861	ns	-0.2592	grey
252	PF3D7_1120100	phosphoglycerate mutase, putative	C2min	C2pls	3	3	6.11066	2.23444	0.0196	*	0.212233	grey
253	PF3D7_1120500	tRNA nucleotidyltransferase, putative	C2min	C2pls	3	3	0.534738	2.01346	0.646	ns	0.301033	grey
254	PF3D7_1123400	translation elongation factor EF-1, subunit alpha, putative	C2min	C2pls	3	3	-1.74339	3.92424	0.158	ns	-0.102967	grey
255	PF3D7_1124600	ethanolamine kinase	C2min	C2pls	3	3	7.12464	3.53538	0.00323	**	0.133033	grey
256	PF3D7_1125800	kelch domain-containing protein, putative	C2min	C2pls	3	3	-5.64561	4	0.00485	**	-0.2984	grey
257	PF3D7_1126000	threonine--tRNA ligase	C2min	C2pls	3	3	-0.343659	2.36509	0.759	ns	-0.0347	grey
258	PF3D7_1127100	deoxyuridine 5-triphosphate nucleotidohydrolase	C2min	C2pls	3	3	-1.56192	3.9949	0.193	ns	-0.118967	grey
259	PF3D7_1127600	CRAL/TRIO domain-containing protein, putative	C2min	C2pls	3	3	3.2494	3.81071	0.0337	*	0.138533	grey
260	PF3D7_1128100	prefoldin subunit 5, putative	C2min	C2pls	3	3	1.15997	2.5355	0.344	ns	0.168133	grey
261	PF3D7_1129100	parasitophorous vacuolar protein 1	C2min	C2pls	3	3	-0.331942	3.48613	0.759	ns	-0.0154	grey
262	PF3D7_1130400	26S protease regulatory subunit 6A, putative	C2min	C2pls	3	3	-4.71441	3.60106	0.0119	*	-0.2559	grey
263	PF3D7_1132200	T-complex protein 1 subunit alpha	C2min	C2pls	3	3	-1.53593	2.09795	0.259	ns	-0.145567	grey
264	PF3D7_1132300	nucleic acid binding protein, putative	C2min	C2pls	3	3	2.24989	3.00893	0.11	ns	0.280433	grey
265	PF3D7_1134800	coatomer subunit delta	C2min	C2pls	3	3	1.2177	2.94077	0.312	ns	0.172933	grey
266	PF3D7_1135100	protein phosphatase PPM8, putative	C2min	C2pls	3	3	-2.19729	3.59337	0.101	ns	-0.341267	grey
267	PF3D7_1135400	conserved Plasmodium protein, unknown function	C2min	C2pls	3	3	2.05431	2.44366	0.153	ns	0.2175	grey
268	PF3D7_1136300	tudor staphylococcal nuclease	C2min	C2pls	3	3	-1.48582	2.06563	0.272	ns	-0.190633	grey
269	PF3D7_1136500;PF3D7_1136500.2	casein kinase 1	C2min	C2pls	3	3	-4.58755	3.03266	0.019	*	-0.271867	grey
270	PF3D7_1138500	protein phosphatase 2C	C2min	C2pls	3	3	-1.95005	2.11005	0.184	ns	-0.151633	grey
271	PF3D7_1143400	translation initiation factor eIF-1A, putative	C2min	C2pls	3	3	5.28957	2.56946	0.0193	*	0.290667	grey
272	PF3D7_1145100	coatomer subunit gamma, putative	C2min	C2pls	3	3	3.89096	3.01882	0.0298	*	0.413833	grey
273	PF3D7_1145400	dynamin-like protein	C2min	C2pls	3	3	0.992313	3.96174	0.378	ns	0.0886	grey
274	PF3D7_1149000	antigen 332, DBL-like protein	C2min	C2pls	3	3	1.33831	3.91543	0.253	ns	0.200567	grey
275	PF3D7_1149100.2;PF3D7_1149100	Plasmodium exported protein, unknown function	C2min	C2pls	3	3	-2.38972	3.25809	0.0899	ns	-0.341533	grey
276	PF3D7_1149200;PF3D7_1149500	ring-infected erythrocyte surface antigen	C2min	C2pls	3	3	-15.5413	2.53245	0.0014	**	-0.2121	grey
277	PF3D7_1200700	acyl-CoA synthetase	C2min	C2pls	3	3	-2.84812	2.53309	0.0795	ns	-0.300333	grey
278	PF3D7_1201000	Plasmodium exported protein (PHISTb), unknown function	C2min	C2pls	3	3	-3.51737	2.51068	0.0515	ns	-0.334167	grey
279	PF3D7_1202600	conserved protein, unknown function	C2min	C2pls	3	3	7.22076	2.4424	0.0105	*	1.32443	red
280	PF3D7_1203700	nucleosome assembly protein	C2min	C2pls	3	3	1.10107	3.96941	0.333	ns	0.0820333	grey
281	PF3D7_1204300	eukaryotic translation initiation factor 5A	C2min	C2pls	3	3	2.57302	2.02236	0.122	ns	0.203933	grey
282	PF3D7_1205600	conserved Plasmodium protein, unknown function	C2min	C2pls	3	3	-0.131254	3.24923	0.903	ns	-0.0098	grey
283	PF3D7_1205700	targeted glyoxalase II	C2min	C2pls	3	3	5.88992	3.46219	0.00646	**	0.798367	grey
284	PF3D7_1206200	eukaryotic translation initiation factor 3 subunit C, putative	C2min	C2pls	3	3	2.4878	2.05679	0.127	ns	1.0291	grey
285	PF3D7_1206700	eukaryotic translation initiation factor 5, putative	C2min	C2pls	3	3	-1.94079	3.39576	0.137	ns	-0.158667	grey
286	PF3D7_1206800	conserved Plasmodium protein, unknown function	C2min	C2pls	3	3	-1.54912	2.19235	0.251	ns	-0.150767	grey
287	PF3D7_1211400	heat shock protein DNAJ homologue Pfj4	C2min	C2pls	3	3	-2.81438	3.36195	0.0588	ns	-0.126667	grey
288	PF3D7_1212000	glutathione peroxidase-like thioredoxin peroxidase	C2min	C2pls	3	3	5.78901	3.90234	0.00477	**	0.552633	grey
289	PF3D7_1212700	eukaryotic translation initiation factor 3 subunit A, putative	C2min	C2pls	3	3	-1.68504	3.36747	0.181	ns	-0.2838	grey
290	PF3D7_1213800	proline--tRNA ligase	C2min	C2pls	3	3	-1.90187	3.09275	0.151	ns	-0.175433	grey
291	PF3D7_1216200	glycerol-3-phosphate dehydrogenase, putative	C2min	C2pls	3	3	4.16528	3.80024	0.0157	*	0.159667	grey
292	PF3D7_1217900	PPPDE peptidase domain-containing protein, putative	C2min	C2pls	3	3	-0.685578	3.28643	0.538	ns	-0.175567	grey
293	PF3D7_1218600	arginine--tRNA ligase	C2min	C2pls	3	3	-3.7741	2.33112	0.0498	*	-0.273433	grey
294	PF3D7_1222300	endoplasmin, putative	C2min	C2pls	3	3	-3.23619	3.72421	0.0352	*	-0.119733	grey
295	PF3D7_1223100	cAMP-dependent protein kinase regulatory subunit	C2min	C2pls	3	3	2.12982	3.63893	0.107	ns	0.0674667	grey
296	PF3D7_1224200	BRO1 domain-containing protein, putative	C2min	C2pls	3	3	-5.51162	3.93247	0.00556	**	-0.452267	grey
297	PF3D7_1224300	polyadenylate-binding protein, putative	C2min	C2pls	3	3	-4.50317	2.23464	0.0372	*	-0.2595	grey
298	PF3D7_1225800	ubiquitin-activating enzyme E1	C2min	C2pls	3	3	-1.34295	2.03591	0.309	ns	-0.100467	grey
299	PF3D7_1226300	haloacid dehalogenase-like hydrolase, putative	C2min	C2pls	3	3	2.45522	3.75578	0.0742	ns	0.180767	grey
300	PF3D7_1226600	proliferating cell nuclear antigen 2	C2min	C2pls	3	3	1.7314	2.89876	0.185	ns	0.099	grey
301	PF3D7_1228600	merozoite surface protein 9	C2min	C2pls	3	3	-7.43888	2.22114	0.0131	*	-0.188033	grey
302	PF3D7_1229500	T-complex protein 1 subunit gamma	C2min	C2pls	3	3	-7.58006	2.53241	0.00838	**	-0.1655	grey
303	PF3D7_1230700	protein transport protein SEC13	C2min	C2pls	3	3	-3.53454	2.92889	0.04	*	-0.2968	grey
304	PF3D7_1235600	serine hydroxymethyltransferase	C2min	C2pls	3	3	-1.18963	2.3754	0.339	ns	-0.0553333	grey
305	PF3D7_1236100	clustered-asparagine-rich protein	C2min	C2pls	3	3	-0.393051	2.84093	0.722	ns	-0.0461667	grey
306	PF3D7_1238100	calcyclin binding protein, putative	C2min	C2pls	3	3	5.60695	2.95356	0.0117	*	0.7579	grey
307	PF3D7_1238800	acyl-CoA synthetase	C2min	C2pls	3	3	-5.43811	3.54771	0.00779	**	-0.254433	grey
308	PF3D7_1242800	rab specific GDP dissociation inhibitor	C2min	C2pls	3	3	4.34947	2.86212	0.0247	*	0.1989	grey
309	PF3D7_1244100	N-alpha-acetyltransferase 15, NatA auxiliary subunit, putative	C2min	C2pls	3	3	-11.9069	3.69874	0.00044	***	-0.4035	grey
310	PF3D7_1244600	ADP-ribosylation factor GTPase-activating protein, putative	C2min	C2pls	3	3	-0.822553	3.98793	0.457	ns	-0.1029	grey
311	PF3D7_1246200	actin I	C2min	C2pls	3	3	2.2168	3.55285	0.0994	ns	0.0712	grey
312	PF3D7_1247400	peptidyl-prolyl cis-trans isomerase FKBP35	C2min	C2pls	3	3	-0.119885	3.95105	0.91	ns	-0.00446667	grey
313	PF3D7_1248900	26S protease regulatory subunit 8, putative	C2min	C2pls	3	3	-0.325347	3.94042	0.761	ns	-0.0174	grey
314	PF3D7_1250300	vacuolar protein sorting-associated protein 26, putative	C2min	C2pls	3	3	0.610556	3.95049	0.575	ns	0.0424	grey
315	PF3D7_1251200	coronin	C2min	C2pls	3	3	2.54748	3.57822	0.0707	ns	0.176567	grey
316	PF3D7_1251300	thymidylate kinase	C2min	C2pls	3	3	-5.85066	2.01268	0.0276	*	-2.19503	red
317	PF3D7_1252100	rhoptry neck protein 3	C2min	C2pls	3	3	-15.0561	2.09176	0.00363	**	-0.389167	grey
318	PF3D7_1301600	erythrocyte binding antigen-140	C2min	C2pls	3	3	9.56321	2.68994	0.00375	**	4.5974	red
319	PF3D7_1302000	EMP1-trafficking protein	C2min	C2pls	3	3	0.866275	3.46435	0.442	ns	0.0602333	grey
320	PF3D7_1302100	gamete antigen 27/25	C2min	C2pls	3	3	12.0808	3.88363	0.000318	***	0.522033	grey
321	PF3D7_1306400	26S protease regulatory subunit 10B, putative	C2min	C2pls	3	3	2.15178	3.15855	0.116	ns	0.2593	grey
322	PF3D7_1311400	AP-1 complex subunit mu-1	C2min	C2pls	3	3	-0.0293867	3.0061	0.978	ns	-0.0033	grey
323	PF3D7_1311500	26S protease regulatory subunit 7, putative	C2min	C2pls	3	3	1.82962	3.25513	0.157	ns	0.1123	grey
324	PF3D7_1311800	M1-family alanyl aminopeptidase	C2min	C2pls	3	3	-10.3573	2.30749	0.00553	**	-0.145767	grey
325	PF3D7_1311900	V-type proton ATPase catalytic subunit A	C2min	C2pls	3	3	-4.55651	3.84836	0.0113	*	-0.246767	grey
326	PF3D7_1312900	eukaryotic translation initation factor 4 gamma	C2min	C2pls	3	3	-1.00019	3.40555	0.383	ns	-0.125667	grey
327	PF3D7_1314100	conserved Plasmodium protein, unknown function	C2min	C2pls	3	3	-1.46331	2.91162	0.242	ns	-0.0929	grey
328	PF3D7_1315900	exportin-T, putative	C2min	C2pls	3	3	-9.35511	3.88383	0.000836	***	-0.372133	grey
329	PF3D7_1316600	choline-phosphate cytidylyltransferase	C2min	C2pls	3	3	-4.48787	2.07217	0.0433	*	-0.718433	grey
330	PF3D7_1321900	conserved Plasmodium protein, unknown function	C2min	C2pls	3	3	2.57398	2.04489	0.121	ns	1.2454	grey
331	PF3D7_1324700	SNARE protein, putative	C2min	C2pls	3	3	2.05197	3.9999	0.109	ns	0.0892333	grey
332	PF3D7_1324900	L-lactate dehydrogenase	C2min	C2pls	3	3	3.75276	3.66898	0.0232	*	0.130833	grey
333	PF3D7_1327600	nicotinate-nucleotide adenylyltransferase	C2min	C2pls	3	3	1.06581	2.17631	0.39	ns	0.6031	grey
334	PF3D7_1330000;PF3D7_1330000.2	thioredoxin, putative	C2min	C2pls	3	3	0.313627	3.97721	0.77	ns	0.051	grey
335	PF3D7_1331700	glutamine--tRNA ligase, putative	C2min	C2pls	3	3	-4.10931	3.0308	0.0256	*	-0.251933	grey
336	PF3D7_1332900	isoleucine--tRNA ligase, putative	C2min	C2pls	3	3	-7.25501	3.69537	0.00259	**	-0.5355	grey
337	PF3D7_1334200	chaperone binding protein, putative	C2min	C2pls	3	3	0.249499	3.33236	0.818	ns	0.0321333	grey
338	PF3D7_1335100	merozoite surface protein 7	C2min	C2pls	3	3	8.28796	3.93608	0.00124	**	0.2476	grey
339	PF3D7_1335400;PF3D7_1335300	reticulocyte binding protein 2 homologue a	C2min	C2pls	3	3	14.9543	2.08322	0.00375	**	2.9195	red
340	PF3D7_1336800	nuclear movement protein, putative	C2min	C2pls	3	3	-3.35693	3.48201	0.035	*	-0.211967	grey
341	PF3D7_1336900	tryptophan--tRNA ligase	C2min	C2pls	3	3	-1.58695	3.8652	0.19	ns	-0.3212	grey
342	PF3D7_1338300	elongation factor 1-gamma, putative	C2min	C2pls	3	3	3.94667	3.87352	0.0179	*	0.1328	grey
343	PF3D7_1342400	casein kinase II beta chain	C2min	C2pls	3	3	1.16197	2.375	0.349	ns	0.1115	grey
344	PF3D7_1342600	myosin A	C2min	C2pls	3	3	-1.56955	2.00216	0.257	ns	-0.1047	grey
345	PF3D7_1342800	phosphoenolpyruvate carboxykinase	C2min	C2pls	3	3	-1.32727	2.03797	0.314	ns	-0.613933	grey
346	PF3D7_1343000	phosphoethanolamine N-methyltransferase	C2min	C2pls	3	3	18.3887	2.46272	0.00107	**	0.395067	grey
347	PF3D7_1344100	krox-like protein, putative	C2min	C2pls	3	3	-2.39102	2.18425	0.129	ns	-1.64547	grey
348	PF3D7_1344300	zinc finger protein, putative	C2min	C2pls	3	3	0.600274	2.21335	0.604	ns	0.3109	grey
349	PF3D7_1346300	DNA/RNA-binding protein Alba 2	C2min	C2pls	3	3	6.09642	2.06112	0.0241	*	0.4431	grey
350	PF3D7_1347500	DNA/RNA-binding protein Alba 4	C2min	C2pls	3	3	14.0526	3.96204	0.000158	***	0.351167	grey
351	PF3D7_1347700	ethanolamine-phosphate cytidylyltransferase	C2min	C2pls	3	3	-0.609677	2.09373	0.602	ns	-0.0552667	grey
352	PF3D7_1349100	nucleoside diphosphate hydrolase, putative	C2min	C2pls	3	3	4.21601	3.11275	0.0227	*	0.262767	grey
353	PF3D7_1349200	glutamate--tRNA ligase, putative	C2min	C2pls	3	3	-3.34404	2.67596	0.0523	ns	-0.1179	grey
354	PF3D7_1350100	lysine--tRNA ligase	C2min	C2pls	3	3	-1.43805	3.64313	0.23	ns	-0.0985	grey
355	PF3D7_1351100	conserved protein, unknown function	C2min	C2pls	3	3	0.515488	3.90351	0.634	ns	0.149133	grey
356	PF3D7_1351800;PF3D7_1351800.2	conserved Plasmodium protein, unknown function	C2min	C2pls	3	3	2.16215	2.54368	0.135	ns	0.189567	grey
357	PF3D7_1353100	Plasmodium exported protein, unknown function	C2min	C2pls	3	3	3.93439	3.90863	0.0178	*	0.309533	grey
358	PF3D7_1354500	adenylosuccinate synthetase	C2min	C2pls	3	3	-0.447797	3.78593	0.679	ns	-0.0624333	grey
359	PF3D7_1356100	conserved Plasmodium protein, unknown function	C2min	C2pls	3	3	-4.5049	3.83146	0.0119	*	-0.198033	grey
360	PF3D7_1356300	ubiquitin-conjugating enzyme, putative	C2min	C2pls	3	3	1.4891	3.99856	0.211	ns	0.2279	grey
361	PF3D7_1357100;PF3D7_1357000	elongation factor 1-alpha	C2min	C2pls	3	3	-10.7375	3.98323	0.000436	***	-0.105367	grey
362	PF3D7_1357800	T-complex protein 1 subunit delta	C2min	C2pls	3	3	-6.80048	2.2618	0.0151	*	-0.185833	grey
363	PF3D7_1357900	pyrroline-5-carboxylate reductase	C2min	C2pls	3	3	2.0246	2.71001	0.146	ns	0.150367	grey
364	PF3D7_1359400	CUGBP Elav-like family member 1	C2min	C2pls	3	3	-1.43457	2.01852	0.287	ns	-1.3276	grey
365	PF3D7_1360800	falcilysin	C2min	C2pls	3	3	-4.40809	3.20559	0.0188	*	-0.2182	grey
366	PF3D7_1361100	protein transport protein Sec24A	C2min	C2pls	3	3	-3.45609	3.03262	0.0401	*	-0.238567	grey
367	PF3D7_1361800	conserved Plasmodium protein, unknown function	C2min	C2pls	3	3	-7.27561	2.02484	0.0178	*	-0.250633	grey
368	PF3D7_1361900	proliferating cell nuclear antigen 1	C2min	C2pls	3	3	-1.11221	2.47061	0.362	ns	-0.123033	grey
369	PF3D7_1362200	RuvB-like helicase 3	C2min	C2pls	3	3	-1.80859	3.98922	0.145	ns	-0.128933	grey
370	PF3D7_1363400	polyubiquitin binding protein, putative	C2min	C2pls	3	3	-0.881852	3.23569	0.438	ns	-0.124433	grey
371	PF3D7_1366500	nucleoside diphosphate kinase	C2min	C2pls	3	3	-0.186959	2.00995	0.869	ns	-0.0697667	grey
372	PF3D7_1366900	conserved Plasmodium protein, unknown function	C2min	C2pls	3	3	-1.86017	2.39014	0.183	ns	-0.8824	grey
373	PF3D7_1367700	alanine--tRNA ligase	C2min	C2pls	3	3	-7.4003	3.99983	0.00178	**	-0.327	grey
374	PF3D7_1368200	ABC transporter E family member 1, putative	C2min	C2pls	3	3	1.78166	3.94195	0.15	ns	0.1466	grey
375	PF3D7_1401100	DnaJ protein, putative	C2min	C2pls	3	3	4.26708	2.4614	0.0347	*	0.321867	grey
376	PF3D7_1401600	Plasmodium exported protein (PHISTb), unknown function	C2min	C2pls	3	3	0.131825	2.38526	0.905	ns	0.0111333	grey
377	PF3D7_1401800	choline kinase	C2min	C2pls	3	3	1.28227	2.93073	0.292	ns	0.264667	grey
378	PF3D7_1403900	serine/threonine protein phosphatase CPPED1, putative	C2min	C2pls	3	3	1.8665	2.7251	0.168	ns	0.236567	grey
379	PF3D7_1406300	glycerophosphodiester phosphodiesterase	C2min	C2pls	3	3	1.80508	2.83341	0.174	ns	0.131367	grey
380	PF3D7_1406700	vacuolar protein sorting-associated protein 29	C2min	C2pls	3	3	-0.538191	3.4384	0.623	ns	-0.2337	grey
381	PF3D7_1407800	plasmepsin IV	C2min	C2pls	3	3	2.68285	3.55682	0.0624	ns	0.244533	grey
382	PF3D7_1408000	plasmepsin II	C2min	C2pls	3	3	0.321505	3.81714	0.765	ns	0.0265333	grey
383	PF3D7_1408100	plasmepsin III	C2min	C2pls	3	3	-0.327333	3.66023	0.761	ns	-0.0166333	grey
384	PF3D7_1409300	DNA damage-inducible protein 1, putative	C2min	C2pls	3	3	1.27956	3.47644	0.279	ns	0.1065	grey
385	PF3D7_1410200	cytidine triphosphate synthetase	C2min	C2pls	3	3	-1.04749	2.64785	0.381	ns	-0.297333	grey
386	PF3D7_1410400	rhoptry-associated protein 1	C2min	C2pls	3	3	-3.97725	2.60715	0.0367	*	-0.117433	grey
387	PF3D7_1410600	eukaryotic translation initiation factor 2 subunit gamma, putative	C2min	C2pls	3	3	0.592941	3.81053	0.587	ns	0.0640333	grey
388	PF3D7_1412500	actin II	C2min	C2pls	3	3	0.842868	3.96619	0.447	ns	0.0902	grey
389	PF3D7_1414400	serine/threonine protein phosphatase PP1	C2min	C2pls	3	3	0.292068	3.42823	0.787	ns	0.0271667	grey
390	PF3D7_1416500;PF3D7_1430700	NADP-specific glutamate dehydrogenase	C2min	C2pls	3	3	1.65153	3.8805	0.176	ns	0.0599333	grey
391	PF3D7_1419300	glutathione S-transferase	C2min	C2pls	3	3	0.254919	3.99814	0.811	ns	0.0411667	grey
392	PF3D7_1419800;PF3D7_1419800.2	glutathione reductase	C2min	C2pls	3	3	-0.828025	3.03344	0.468	ns	-0.0527	grey
393	PF3D7_1420400	glycine--tRNA ligase	C2min	C2pls	3	3	-6.19081	3.51152	0.00526	**	-0.283533	grey
394	PF3D7_1420700	surface protein P113	C2min	C2pls	3	3	-0.825677	2.07739	0.493	ns	-0.0316667	grey
395	PF3D7_1423300	serine/threonine protein phosphatase 7	C2min	C2pls	3	3	-5.29234	2.13741	0.0293	*	-0.468633	grey
396	PF3D7_1426100	basic transcription factor 3b, putative	C2min	C2pls	3	3	1.7627	2.84091	0.181	ns	0.5615	grey
397	PF3D7_1426200	protein arginine N-methyltransferase 1	C2min	C2pls	3	3	7.86427	2.44826	0.00854	**	0.4514	grey
398	PF3D7_1426700	phosphoenolpyruvate carboxylase	C2min	C2pls	3	3	-3.57604	2.18036	0.0616	ns	-0.399533	grey
399	PF3D7_1427900	conserved protein, unknown function	C2min	C2pls	3	3	3.33375	3.64388	0.0334	*	0.302167	grey
400	PF3D7_1428300	proliferation-associated protein 2g4, putative	C2min	C2pls	3	3	-1.1863	3.91623	0.302	ns	-0.0758667	grey
401	PF3D7_1429800	coatamer beta subunit, putative	C2min	C2pls	3	3	0.901428	2.30539	0.451	ns	0.113	grey
402	PF3D7_1432700	protein-L-isoaspartate(D-aspartate) O-methyltransferase, putative	C2min	C2pls	3	3	-1.79628	3.22321	0.164	ns	-0.4597	grey
403	PF3D7_1434300	Hsp70/Hsp90 organizing protein	C2min	C2pls	3	3	-13.6879	2.11027	0.00427	**	-0.211467	grey
404	PF3D7_1436000	glucose-6-phosphate isomerase	C2min	C2pls	3	3	-11.8388	3.80269	0.000386	***	-0.307233	grey
405	PF3D7_1436300	translocon component PTEX150	C2min	C2pls	3	3	-3.59581	3.99908	0.0229	*	-0.306833	grey
406	PF3D7_1436600	cGMP-dependent protein kinase	C2min	C2pls	3	3	-9.60958	2.68854	0.00371	**	-0.3507	grey
407	PF3D7_1437200	ribonucleoside-diphosphate reductase large subunit, putative	C2min	C2pls	3	3	-2.09638	2.09928	0.165	ns	-1.41043	grey
408	PF3D7_1437900	HSP40, subfamily A, putative	C2min	C2pls	3	3	0.52164	3.54355	0.633	ns	0.0289	grey
409	PF3D7_1438000	eukaryotic translation initiation factor eIF2A, putative	C2min	C2pls	3	3	0.273092	2.52573	0.806	ns	0.0388	grey
410	PF3D7_1438900	thioredoxin peroxidase 1	C2min	C2pls	3	3	8.22859	2.56284	0.00657	**	0.493033	grey
411	PF3D7_1439700	leucine carboxyl methyltransferase, putative	C2min	C2pls	3	3	-4.25512	2.45449	0.0351	*	-1.76927	red
412	PF3D7_1439900	triosephosphate isomerase	C2min	C2pls	3	3	3.26432	2.23105	0.0711	ns	0.0836667	grey
413	PF3D7_1442300	tRNA import protein tRIP	C2min	C2pls	3	3	-6.65117	3.3599	0.00482	**	-0.219933	grey
414	PF3D7_1444800	fructose-bisphosphate aldolase	C2min	C2pls	3	3	-1.35979	3.06062	0.265	ns	-0.0164667	grey
415	PF3D7_1445100	histidine--tRNA ligase, putative	C2min	C2pls	3	3	-0.131993	3.10609	0.903	ns	-0.0327667	grey
416	PF3D7_1445900	ATP-dependent RNA helicase DDX5, putative	C2min	C2pls	3	3	1.88983	3.88736	0.134	ns	0.153633	grey
417	PF3D7_1446200	M17 leucyl aminopeptidase	C2min	C2pls	3	3	-2.77244	2.28596	0.0942	ns	-0.0882333	grey
418	PF3D7_1451100	elongation factor 2	C2min	C2pls	3	3	-24.2506	3.76668	2.82e-05	****	-0.361933	grey
419	PF3D7_1452000	rhoptry neck protein 2	C2min	C2pls	3	3	-5.65566	2.92983	0.0117	*	-0.677967	grey
420	PF3D7_1453700	co-chaperone p23	C2min	C2pls	3	3	3.02187	2.00308	0.0941	ns	0.7741	grey
421	PF3D7_1453800	glucose-6-phosphate dehydrogenase-6-phosphogluconolactonase	C2min	C2pls	3	3	-2.43734	3.32923	0.0843	ns	-0.241767	grey
422	PF3D7_1454400	aminopeptidase P	C2min	C2pls	3	3	-9.18094	3.99528	0.000786	***	-0.306633	grey
423	PF3D7_1454700	6-phosphogluconate dehydrogenase, decarboxylating, putative	C2min	C2pls	3	3	5.5389	2.36356	0.0211	*	0.285767	grey
424	PF3D7_1455500	AP-1 complex subunit gamma, putative	C2min	C2pls	3	3	-2.25732	2.02012	0.151	ns	-1.02503	grey
425	PF3D7_1456700	conserved Plasmodium protein, unknown function	C2min	C2pls	3	3	-0.831296	2.02124	0.492	ns	-0.370933	grey
426	PF3D7_1457300	conserved Plasmodium protein, unknown function	C2min	C2pls	3	3	-4.82719	3.9666	0.00866	**	-0.262967	grey
427	PF3D7_1457500	vacuolar protein sorting-associated protein 4	C2min	C2pls	3	3	1.89685	2.01432	0.197	ns	1.2157	grey
428	PF3D7_1458400	aminodeoxychorismate lyase	C2min	C2pls	3	3	0.524967	2.44288	0.643	ns	0.2056	grey
429	PF3D7_1459000	ATP-dependent RNA helicase DBP5	C2min	C2pls	3	3	-1.73956	2.88179	0.184	ns	-0.1866	grey
430	PF3D7_1461900	valine--tRNA ligase, putative	C2min	C2pls	3	3	-0.623266	2.09854	0.594	ns	-0.0435	grey
431	PF3D7_1462800	glyceraldehyde-3-phosphate dehydrogenase	C2min	C2pls	3	3	7.13911	2.53367	0.00968	**	0.431167	grey
432	PF3D7_1463500	fam-a protein	C2min	C2pls	3	3	-0.58682	3.25818	0.596	ns	-0.118133	grey
433	PF3D7_1464600	serine/threonine protein phosphatase UIS2, putative	C2min	C2pls	3	3	-0.571983	2.9643	0.608	ns	-0.0781	grey
434	PF3D7_1468700	eukaryotic initiation factor 4A	C2min	C2pls	3	3	0.0115651	3.27569	0.991	ns	0.000666667	grey
435	PF3D7_1472600	protein disulfide-isomerase	C2min	C2pls	3	3	1.38322	2.33588	0.284	ns	0.684667	grey
436	PF3D7_1476300	Plasmodium exported protein (PHISTb), unknown function	C2min	C2pls	3	3	-15.1797	2.41902	0.00186	**	-2.8663	red

## Sheet: Rawdata
Protein IDs	C2min_1	C2min_2	C2min_3	C2pls_1	C2pls_2	C2pls_3	Score	Intensity	MS/MS count	Description
PF3D7_1301600	25.0808	24.4638	24.6029	19.2363	20.489	20.63	92.819	7.976	46	erythrocyte binding antigen-140
PF3D7_0828800	23.9038	23.7617	23.4553	19.176	21.1735	21.3078	9.5687	7.70723	15	GPI-anchored micronemal antigen
PF3D7_1335400;PF3D7_1335300	25.0653	25.1216	25.0255	22.4834	22.1564	21.8141	170.77	8.10917	74	reticulocyte binding protein 2 homologue a
PF3D7_1028700	21.9369	21.8474	21.698	18.9987	20.3054	19.9944	6.7488	7.11504	11	merozoite TRAP-like protein
PF3D7_0102500	22.693	22.5039	22.6128	20.4133	20.7031	20.5237	33.216	7.41425	30	erythrocyte binding antigen-181
PF3D7_1105600	21.5327	21.7184	21.4212	19.759	19.134	19.6364	8.4468	7.29475	11	translocon component PTEX88
PF3D7_1108600	22.3923	21.9621	22.0329	21.305	18.9565	20.1346	4.4953	7.29776	6	endoplasmic reticulum-resident calcium binding protein
PF3D7_1323400	21.5777	21.4297	21.8535	19.3181	19.1944	20.4657	3.359	7.2023	7	60S ribosomal protein L23
PF3D7_0817500	22.3463	22.5047	22.6541	20.3457	19.3443	22.1698	4.7786	7.46768	11	protein kinase c inhibitor-like protein, putative
PF3D7_0501100.2;PF3D7_0501100	24.5565	24.4315	24.512	24.0532	24.3605	19.5674	14.153	8.18463	18	heat shock protein 40, type II
PF3D7_0808200	21.6445	21.6595	21.6566	19.386	19.769	20.3818	8.6478	7.02657	5	plasmepsin X
PF3D7_0206800	22.2955	22.2903	22.396	20.6745	20.7922	21.0542	108.82	7.35319	24	merozoite surface protein 2
PF3D7_1414000	21.9836	22.0554	22.4423	19.3246	21.4385	21.6495	9.792	7.35065	7	26S proteasome regulatory subunit RPN13, putative
PF3D7_0520000	22.0445	22.2649	22.4515	21.7397	21.5552	19.4259	8.301	7.36652	12	40S ribosomal protein S9, putative
PF3D7_1118400	21.9466	22.0282	21.8383	22.3052	20.2267	19.2768	6.4627	7.32414	11	haloacid dehalogenase-like hydrolase, putative
PF3D7_1202600	21.0182	20.8942	21.0939	19.9568	19.7179	19.3583	13.591	7.10322	12	conserved protein, unknown function
PF3D7_1242700	20.5577	21.069	21.3021	19.8536	19.4609	19.6547	3.1634	6.95959	7	40S ribosomal protein S17, putative
PF3D7_1003500	21.4758	21.4137	21.656	20.3959	20.5688	19.7975	4.1241	7.1364	8	40S ribosomal protein S20e, putative
PF3D7_1321900	21.2348	21.2295	21.0793	19.0485	20.0569	20.702	6.0475	6.90432	7	conserved Plasmodium protein, unknown function
PF3D7_1302800	23.6436	23.7907	23.7115	22.3516	22.3735	22.7408	12.348	7.8201	18	40S ribosomal protein S7, putative
PF3D7_1457500	21.9861	21.8613	21.8849	19.7716	20.3898	21.9238	9.0695	7.24192	7	vacuolar protein sorting-associated protein 4
PF3D7_0930300;PF3D7_1312000	27.649	27.6237	27.683	26.4848	26.4402	26.545	323.31	8.98392	361	merozoite surface protein 1
PF3D7_1206200	21.299	21.1394	21.2688	20.0976	19.556	20.9663	5.9646	7.10085	8	eukaryotic translation initiation factor 3 subunit C, putative
PF3D7_0505800	20.1719	20.4514	20.1817	19.1049	19.4866	19.1459	20.45	6.68115	7	small ubiquitin-related modifier
PF3D7_1032800	22.2406	22.2203	21.9068	20.2672	21.5149	21.6772	140.28	7.36788	25	leucine-rich repeat protein
PF3D7_1105400	24.204	24.1961	24.1945	23.513	23.2778	23.1186	18.616	7.97297	28	40S ribosomal protein S4, putative
PF3D7_1115600	24.3006	24.3566	24.2335	23.5504	23.2799	23.4623	34.654	8.04798	49	peptidyl-prolyl cis-trans isomerase
PF3D7_0306900	21.7698	21.5387	21.5805	20.6911	20.6491	21.0068	55.789	7.19747	21	40S ribosomal protein S23, putative
PF3D7_1205700	20.3951	20.4356	20.6364	19.5974	19.9159	19.5587	7.2017	6.67709	6	targeted glyoxalase II
PF3D7_1342000	23.8319	23.8103	23.7356	22.9753	22.982	23.0704	150.91	7.85283	31	40S ribosomal protein S6
PF3D7_1453700	22.7738	22.788	22.7635	21.989	22.4504	21.5636	7.8431	7.55278	10	co-chaperone p23
PF3D7_1238100	23.7865	23.4065	23.4453	22.7459	22.9081	22.7106	96.503	7.7841	31	calcyclin binding protein, putative
PF3D7_0934500	22.3479	22.5868	22.4466	22.0513	21.4188	21.6573	13.539	7.46589	21	V-type proton ATPase subunit E, putative
PF3D7_0813900	22.3808	22.2282	22.332	21.5817	21.7039	21.4421	9.3719	7.40853	12	40S ribosomal protein S16, putative
PF3D7_0303200	21.1966	21.5253	21.4958	20.6717	20.6318	20.7064	3.4538	7.08099	3	HAD superfamily protein, putative
PF3D7_1004000	22.9102	22.8168	22.8755	22.1375	22.175	22.099	15.52	7.57781	26	60S ribosomal protein L13, putative
PF3D7_0532400	20.3264	20.3639	20.5773	19.8101	19.0628	20.2685	16.823	6.81847	9	lysine-rich membrane-associated PHISTb protein
PF3D7_0518300	22.6193	22.7366	22.6915	22.1895	21.8916	21.881	12.533	7.52897	20	proteasome subunit beta type-1, putative
PF3D7_0511000	24.5341	24.7231	24.4154	24.2257	24.0743	23.2945	12.103	8.10401	14	translationally-controlled tumor protein homolog
PF3D7_1472600	20.7957	20.8467	20.4089	20.4974	20.451	19.0489	4.5067	6.94272	5	protein disulfide-isomerase
PF3D7_0422400	24.6021	24.6103	24.5526	24.0041	23.8698	23.8706	80.148	8.10595	37	40S ribosomal protein S19
PF3D7_0811600	20.9128	20.8754	20.7395	20.7876	20.7371	19.0402	11.324	6.989	10	conserved Plasmodium protein, unknown function
PF3D7_0614500	22.037	21.6786	22.0673	21.3136	21.3592	21.164	7.4096	7.30972	10	60S ribosomal protein L19
PF3D7_0516200	23.0378	23.0515	23.0445	22.3409	22.3866	22.5188	23.776	7.64878	32	40S ribosomal protein S11
PF3D7_1460700	23.2303	23.2792	23.3135	22.4307	22.784	22.7275	19.884	7.7177	19	60S ribosomal protein L27
PF3D7_1351400	21.5336	21.7346	21.8973	21.0929	21.2045	20.999	5.0332	7.24556	11	60S ribosomal protein L17, putative
PF3D7_0935800	23.1029	23.0775	23.1718	22.4575	22.5417	22.4946	17.166	7.66894	18	cytoadherence linked asexual protein 9
PF3D7_1026800	23.5962	23.4123	23.4696	22.93	22.7229	22.9675	31.484	7.77722	28	40S ribosomal protein S2
PF3D7_1142500	21.2561	21.2089	21.0724	20.7158	20.4383	20.5605	5.8544	7.08225	10	60S ribosomal protein L28
PF3D7_1327600	21.437	21.0347	21.2134	19.5193	21.1273	21.2292	8.3327	7.13672	7	nicotinate-nucleotide adenylyltransferase
PF3D7_1358800	22.746	22.7942	22.3255	22.2507	21.9207	21.8985	19.517	7.52833	14	40S ribosomal protein S15
PF3D7_1027800	23.3655	23.2901	23.3461	22.7955	22.6059	22.8141	10.721	7.73651	24	60S ribosomal protein L3
PF3D7_1338200	24.1528	24.1316	24.1293	23.6849	23.4741	23.4788	30.926	7.97871	24	60S ribosomal protein L6-2, putative
PF3D7_1036000	22.0662	22.0724	22.1484	21.5698	21.5961	21.3698	17.841	7.35731	25	merozoite surface protein
PF3D7_1470900	25.0593	25.0777	25.0393	24.5866	24.4236	24.4202	24.447	8.25739	58	proteasome subunit beta type-2, putative
PF3D7_1115800	25.2663	25.3519	25.1513	24.6687	24.437	24.924	323.31	8.31819	69	conserved Plasmodium protein, unknown function
PF3D7_0803800	25.7404	25.8226	25.6781	25.2232	25.1711	25.1232	105.21	8.46018	88	proteasome subunit beta type-4
PF3D7_1426100	23.2867	23.6411	23.7299	23.4806	22.4823	23.0103	35.637	7.81377	18	basic transcription factor 3b, putative
PF3D7_0721600	22.416	22.4039	22.4078	21.766	21.9607	21.8211	7.8201	7.45929	18	40S ribosomal protein S5, putative
PF3D7_1323100	22.6356	23.1753	22.9658	22.2049	22.3033	22.5889	9.6249	7.61647	8	60S ribosomal protein L6, putative
PF3D7_1441200	23.6664	23.6978	23.6336	23.2031	23.0045	23.1308	19.648	7.84141	18	60S ribosomal protein L1, putative
PF3D7_1212000	22.7074	22.9151	22.8578	22.4194	22.1992	22.2038	10.684	7.62013	22	glutathione peroxidase-like thioredoxin peroxidase
PF3D7_0516900	21.1981	21.3271	21.0427	21.1876	20.8905	19.8483	14.892	7.10421	13	60S ribosomal protein L2
PF3D7_1424100	23.493	23.5717	23.6502	23.0206	22.8775	23.2021	7.5792	7.81483	14	60S ribosomal protein L5, putative
PF3D7_0307200	23.26	23.3169	23.1536	22.76	22.6594	22.6983	17.455	7.71661	29	60S ribosomal protein L7, putative
PF3D7_1465900	25.0956	25.1641	25.2089	24.6277	24.5433	24.6922	47.581	8.29804	58	40S ribosomal protein S3
PF3D7_0912900	23.9512	24.0696	23.996	23.3713	23.5207	23.5297	23.119	7.94396	43	26S proteasome regulatory subunit RPN8, putative
PF3D7_1414300	23.0678	23.0574	22.9627	22.555	22.4788	22.4645	33.304	7.66697	23	60S ribosomal protein L10, putative
PF3D7_1408600	23.7007	23.8415	23.77	23.3469	23.227	23.1693	18.1	7.87566	29	40S ribosomal protein S8e, putative
PF3D7_1302100	27.0031	26.9364	26.889	26.3995	26.387	26.4759	116.47	8.83473	163	gamete antigen 27/25
PF3D7_0317600	23.2708	23.2377	23.2862	22.7745	22.6414	22.82	27.659	7.7218	26	40S ribosomal protein S11, putative
PF3D7_0410600	21.1995	21.4569	21.2587	20.6249	20.9918	20.7421	40.021	7.13236	15	conserved Plasmodium protein, unknown function
PF3D7_0814200	24.8811	24.817	25.0907	24.449	24.3493	24.435	33.943	8.22778	39	DNA/RNA-binding protein Alba 1
PF3D7_0925900	25.6164	25.7345	25.7374	25.1356	25.2092	25.2178	36.356	8.45558	55	conserved Plasmodium protein, unknown function
PF3D7_1438900	27.1205	27.1811	27.1147	26.7574	26.5818	26.598	53.412	8.89258	64	thioredoxin peroxidase 1
PF3D7_1113400	25.5032	25.5983	25.42	25.161	25.0166	24.9508	127.97	8.40432	56	ubiquitin domain-containing protein DSK2, putative
PF3D7_0319600	24.1227	24.2276	24.2034	23.7119	23.5831	23.8745	42.428	8.00475	24	elongation factor 1 (EF-1), putative
PF3D7_1011400	25.9114	25.7704	25.8356	25.4625	25.294	25.3823	8.7435	8.49971	22	proteasome subunit beta type-5
PF3D7_1130200	24.6347	24.7228	24.6595	24.2285	24.1189	24.2931	73.894	8.15351	57	60S ribosomal protein P0
PF3D7_0731500	25.6235	25.6033	25.6247	25.0818	25.1924	25.2148	323.31	8.44971	142	erythrocyte binding antigen-175
PF3D7_1426200	23.3268	23.3165	23.2674	22.9425	22.8595	22.7545	11.918	7.76407	15	protein arginine N-methyltransferase 1
PF3D7_0517000	23.1459	23.1972	23.2697	22.7546	22.8126	22.7005	20.848	7.71841	27	60S ribosomal protein L12, putative
PF3D7_1346300	24.1433	24.1383	24.1672	23.5872	23.6959	23.8364	12.098	8.0553	40	DNA/RNA-binding protein Alba 2
PF3D7_0608500	25.3448	25.3563	25.2983	24.947	24.8176	24.9056	32.021	8.35472	49	proteasome subunit alpha type-2, putative
PF3D7_0204500	22.9988	23.2126	23.0655	22.5238	22.7503	22.6808	8.9546	7.67747	12	aspartate transaminase
PF3D7_1462800	31.2775	31.3049	31.2332	30.9127	30.8805	30.7289	323.31	10.1583	887	glyceraldehyde-3-phosphate dehydrogenase
PF3D7_1008900	22.9938	22.9429	22.7551	22.3212	22.6012	22.4905	9.1227	7.62583	17	adenylate kinase
PF3D7_0108000	23.9161	24.0421	23.9995	23.5162	23.6076	23.5674	48.241	7.94959	39	proteasome subunit beta type-3, putative
PF3D7_0627500	26.0586	26.0249	26.1283	25.6926	25.7405	25.5297	218.32	8.59594	132	protein DJ-1
PF3D7_0322900	23.5903	23.4414	23.6991	23.129	23.1613	23.1955	19.136	7.83761	36	40S ribosomal protein S3A, putative
PF3D7_1145100	21.9814	21.7869	21.6571	21.4314	21.4555	21.297	3.3692	7.29677	8	coatomer subunit gamma, putative
PF3D7_0507100	23.3419	23.3366	23.3339	23.166	22.9279	22.6862	35.554	7.76346	45	60S ribosomal protein L4
PF3D7_0919000	23.5856	23.4907	23.6009	23.2125	23.1227	23.1429	72.101	7.8353	30	nucleosome assembly protein
PF3D7_0907700	22.3544	22.702	22.4409	22.0636	22.0819	22.1564	48.6	7.51167	18	subunit of proteaseome activator complex, putative
PF3D7_1343000	29.1519	29.1298	29.1492	28.7341	28.7229	28.7887	323.31	9.51415	391	phosphoethanolamine N-methyltransferase
PF3D7_1424400	23.2209	23.1993	23.1601	22.7405	22.7057	22.9594	4.3764	7.71786	11	60S ribosomal protein L7-3, putative
PF3D7_0814000	22.318	22.1036	22.3368	22.0471	21.9384	21.6093	43.532	7.4652	18	60S ribosomal protein L13-2, putative
PF3D7_1020900	24.7997	24.8345	24.7158	24.5935	24.3619	24.2423	18.778	8.21024	38	ADP-ribosylation factor
PF3D7_0932200	26.2868	26.3553	26.1809	25.919	25.862	25.8933	88.739	8.64539	65	profilin, putative
PF3D7_1030500	22.6731	22.8593	22.7772	22.0611	22.5522	22.571	28.198	7.59941	23	26S proteasome regulatory subunit RPN9, putative
PF3D7_0814900	21.5233	21.5882	21.1906	20.888	21.3802	20.9663	3.4291	7.19662	9	superoxide dismutase [Fe]
PF3D7_1347500	25.9981	25.9765	26.0396	25.6589	25.6222	25.6796	120.54	8.56848	76	DNA/RNA-binding protein Alba 4
PF3D7_0503400	23.6021	23.5359	23.725	23.3716	23.2014	23.2624	48.98	7.87084	39	actin-depolymerizing factor 1
PF3D7_1447000	23.2132	23.1673	23.175	22.7335	22.9754	22.8302	26.824	7.72192	24	40S ribosomal protein S5
PF3D7_0501600	24.7763	24.7726	24.6439	24.3708	24.3126	24.5107	214.67	8.19181	61	rhoptry-associated protein 2
PF3D7_1474800	27.1773	27.1489	27.2758	26.8522	26.8204	26.9441	278.56	8.92401	88	proteasome subunit alpha type-1, putative
PF3D7_1328100	23.775	23.8773	23.9262	23.4234	23.4848	23.6954	64.884	7.92522	27	proteasome subunit beta type-7, putative
PF3D7_0213100	23.4527	23.2656	23.3037	23.1057	23.1511	22.7919	20.167	7.77374	24	protein SIS1
PF3D7_1401100	24.3739	24.4185	24.334	23.9114	24.1355	24.1139	34.804	8.08817	43	DnaJ protein, putative
PF3D7_0317000	23.708	23.8313	23.8754	23.6637	23.512	23.3015	24.004	7.91586	25	proteasome subunit alpha type-3, putative
PF3D7_1344300	19.7572	20.1168	20.097	20.6672	19.0063	19.3648	2.136	6.83225	4	zinc finger protein, putative
PF3D7_1353100	22.5821	22.7209	22.7844	22.3622	22.3121	22.4845	18.018	7.57983	17	Plasmodium exported protein, unknown function
PF3D7_0424600	23.8926	23.928	23.8647	23.5655	23.632	23.5807	36.396	7.92847	36	Plasmodium exported protein (PHISTb), unknown function
PF3D7_1427900	24.907	24.6596	24.7321	24.5693	24.4243	24.3986	29.679	8.20485	49	conserved protein, unknown function
PF3D7_0807500	24.8899	24.8592	24.9426	24.5714	24.6872	24.5289	323.31	8.24706	98	proteasome subunit alpha type-6, putative
PF3D7_1120500	20.4496	20.5522	20.5418	20.7562	20.7946	19.0897	3.8746	6.9629	7	tRNA nucleotidyltransferase, putative
PF3D7_0826700	25.9656	26.0731	25.9771	25.7636	25.7145	25.6461	149.98	8.58452	118	receptor for activated c kinase
PF3D7_1012400	28.0307	28.1109	28.0435	27.7586	27.8171	27.7277	194.79	9.20385	243	hypoxanthine-guanine phosphoribosyltransferase
PF3D7_1143400	21.2687	21.1384	21.0987	20.9152	20.8489	20.8697	4.0338	7.12476	9	translation initiation factor eIF-1A, putative
PF3D7_1454700	26.2903	26.3267	26.2766	26.0585	25.9134	26.0644	123.34	8.66948	130	6-phosphogluconate dehydrogenase, decarboxylating, putative
PF3D7_1132300	21.7331	21.6661	21.373	21.4195	21.2871	21.2243	12.963	7.26005	15	nucleic acid binding protein, putative
PF3D7_1401800	22.2636	22.0962	21.9456	22.1912	21.7522	21.568	7.6542	7.40632	11	choline kinase
PF3D7_0316300;PF3D7_0316300.2	23.8006	23.7988	23.7275	23.3785	23.5998	23.5559	12.187	7.91179	31	inorganic pyrophosphatase, putative
PF3D7_1349100	22.5737	22.498	22.6859	22.3352	22.266	22.3681	7.1162	7.54964	14	nucleoside diphosphate hydrolase, putative
PF3D7_1306400	24.8491	24.9014	25.0472	24.7707	24.7855	24.4636	29.542	8.259	46	26S protease regulatory subunit 10B, putative
PF3D7_1011800	22.8233	22.9425	22.8527	22.4847	22.6427	22.7306	30.214	7.64085	41	PRE-binding protein
PF3D7_0606900	22.687	22.737	22.7714	22.6185	22.4114	22.4151	18.013	7.59586	22	glutaredoxin-like protein
PF3D7_1335100	22.8827	22.8446	22.8145	22.6281	22.6155	22.5554	22.287	7.63003	19	merozoite surface protein 7
PF3D7_1029600	27.6429	27.6077	27.6278	27.4158	27.3738	27.3516	93.51	9.07697	185	adenosine deaminase
PF3D7_1407800	22.4608	22.6367	22.5174	22.2317	22.2066	22.443	40.942	7.53953	22	plasmepsin IV
PF3D7_0718500	22.6642	22.7405	22.8088	22.4546	22.5991	22.4379	32.525	7.6013	22	prefoldin subunit 3, putative
PF3D7_1403900	20.8802	21.1839	21.2613	20.9565	20.877	20.7822	3.8941	7.11025	11	serine/threonine protein phosphatase CPPED1, putative
PF3D7_0106100	22.4524	22.3264	22.2907	22.2653	22.2829	21.8216	12.69	7.48746	15	V-type proton ATPase subunit C, putative
PF3D7_1108400	23.4649	23.2897	23.3688	23.1198	23.2377	23.0664	10.164	7.7905	24	casein kinase 2, alpha subunit
PF3D7_0416800	22.8682	22.9379	22.6768	22.6561	22.6804	22.4477	6.4354	7.63451	19	small GTP-binding protein sar1
PF3D7_1107300	21.4374	21.3132	21.5756	21.4615	21.1795	20.9956	12.097	7.24606	15	polyadenylate-binding protein-interacting protein 1, putative
PF3D7_1010600	21.438	21.526	21.6628	21.0405	21.3405	21.5592	4.6347	7.23882	14	eukaryotic translation initiation factor 2 subunit beta
PF3D7_1356300	21.9835	22.2275	22.356	21.9663	21.7729	22.1441	22.411	7.43639	19	ubiquitin-conjugating enzyme, putative
PF3D7_0807900	24.7222	24.7141	24.7007	24.563	24.4697	24.4416	45.381	8.19654	66	tyrosine--tRNA ligase
PF3D7_1353800	24.4865	24.4177	24.4457	24.1406	24.1435	24.4051	58.275	8.12001	30	proteasome subunit alpha type-4, putative
PF3D7_0404900	25.9573	25.9216	25.9516	25.7564	25.6801	25.7394	162.02	8.57271	139	6-cysteine protein
PF3D7_1135400	23.1903	23.0772	23.1581	23.1234	22.802	22.8477	55.21	7.71938	42	conserved Plasmodium protein, unknown function
PF3D7_1142600	22.5699	22.7153	22.8279	22.507	22.5092	22.4575	14.518	7.59313	19	60S ribosomal protein L35ae, putative
PF3D7_1117700	28.442	28.4078	28.4118	28.2083	28.2091	28.207	243.75	9.31393	229	GTP-binding nuclear protein RAN/TC4
PF3D7_1120100	27.4102	27.4293	27.4379	27.2237	27.2663	27.1507	323.31	9.01941	242	phosphoglycerate mutase, putative
PF3D7_1458400	22.4781	22.0613	22.3639	21.7374	21.711	22.8381	12.414	7.48935	8	aminodeoxychorismate lyase
PF3D7_0626700	23.9044	23.5926	23.6149	23.434	23.5092	23.5527	17.579	7.90536	31	conserved protein, unknown function
PF3D7_1204300	25.2474	25.2307	25.2288	24.9463	24.9592	25.1896	115.53	8.36463	73	eukaryotic translation initiation factor 5A
PF3D7_1149000	23.0198	22.6984	22.7656	22.7385	22.4004	22.7432	74.78	7.62893	34	antigen 332, DBL-like protein
PF3D7_1242800	25.9574	26.0965	26.0558	25.8589	25.8557	25.7984	135.69	8.5965	102	rab specific GDP dissociation inhibitor
PF3D7_1104400	22.4636	22.0906	22.1517	22.101	22.0133	21.9963	9.957	7.46111	20	thioredoxin, putative
PF3D7_0727400	25.7285	25.7066	25.6108	25.4912	25.4275	25.5376	221.75	8.48938	101	proteasome subunit alpha type-5, putative
PF3D7_1351800;PF3D7_1351800.2	23.2587	23.0264	23.0001	22.9038	22.9593	22.8534	29.764	7.71599	17	conserved Plasmodium protein, unknown function
PF3D7_0104500	20.5296	20.7499	20.6505	20.7013	20.4961	20.1641	5.0491	6.97755	10	conserved protein, unknown function
PF3D7_0608800	28.5439	28.556	28.5539	28.3861	28.3514	28.3484	188.92	9.35488	214	ornithine aminotransferase
PF3D7_0802200	26.4973	26.469	26.4579	26.269	26.3114	26.2888	119.31	8.72965	51	1-cys peroxiredoxin
PF3D7_0702400	24.667	24.7333	24.76	24.4883	24.4874	24.634	323.31	8.20085	35	small exported membrane protein 1
PF3D7_1024800	23.0546	22.8568	23.0186	22.7617	22.9379	22.6852	28.286	7.67265	27	conserved Plasmodium protein, unknown function
PF3D7_1226300	26.6101	26.7745	26.5906	26.4206	26.446	26.5663	285.34	8.7875	112	haloacid dehalogenase-like hydrolase, putative
PF3D7_0317800	20.7254	20.7723	20.403	20.4231	20.4181	20.5225	10.563	6.97835	13	26S proteasome non-ATPase regulatory subunit 9, putative
PF3D7_1251200	24.3365	24.2209	24.3433	24.1443	24.2101	24.0166	53.203	8.07646	43	coronin
PF3D7_0922500	30.3465	30.3459	30.3115	30.1308	30.1738	30.1762	323.31	9.89495	642	phosphoglycerate kinase
PF3D7_1309100	21.5108	21.5571	21.5393	21.1297	21.4018	21.5543	20.368	7.24768	11	60S ribosomal protein L24, putative
PF3D7_1118100	20.3891	20.3194	20.3478	19.9214	20.3261	20.2879	3.9688	6.8884	11	AP-1 complex subunit sigma, putative
PF3D7_1134800	21.2745	21.3831	21.6981	21.1797	21.26	21.3972	5.6123	7.22019	11	coatomer subunit delta
PF3D7_1128100	21.5126	21.5844	21.6857	21.6898	21.3518	21.2367	8.4855	7.27105	18	prefoldin subunit 5, putative
PF3D7_0501300	23.3754	23.8051	23.7279	23.4822	23.3961	23.5275	115.02	7.87926	19	skeleton-binding protein 1
PF3D7_1353900	25.0443	25.1146	25.1545	24.9558	24.9696	24.8952	49.969	8.33098	61	proteasome subunit alpha type-7, putative
PF3D7_0513300	27.7262	27.7748	27.6828	27.5167	27.5705	27.6136	322.61	9.11591	219	purine nucleoside phosphorylase
PF3D7_0417500	24.0502	23.9881	24.1723	23.8412	23.9498	23.9374	14.688	8.01364	18	memo-like protein
PF3D7_1216200	24.6744	24.6178	24.698	24.5043	24.5555	24.4514	32.259	8.18814	36	glycerol-3-phosphate dehydrogenase, putative
PF3D7_0617200	23.4706	23.5971	23.4191	23.3231	23.4568	23.2355	73.015	7.83723	30	conserved Plasmodium protein, unknown function
PF3D7_0922200	29.2797	29.2836	29.2469	29.1206	29.1337	29.0867	323.31	9.58341	455	S-adenosylmethionine synthetase
PF3D7_1445900	22.0973	21.9224	21.9682	21.8383	21.7367	21.952	16.478	7.38564	15	ATP-dependent RNA helicase DDX5, putative
PF3D7_1357900	24.495	24.5972	24.7308	24.5078	24.4065	24.4576	55.074	8.18007	44	pyrroline-5-carboxylate reductase
PF3D7_1351100	20.9465	21.1059	20.3806	20.8338	20.8651	20.2867	4.2855	7.01887	10	conserved protein, unknown function
PF3D7_0406400	23.7031	23.5649	23.5564	23.4527	23.5881	23.3426	30.27	7.88252	41	cytosolic glyoxalase II
PF3D7_1368200	23.1601	22.9648	22.9879	22.9339	22.7827	22.9564	36.373	7.70463	30	ABC transporter E family member 1, putative
PF3D7_0721400	24.3224	24.124	24.1089	23.9553	24.1295	24.0385	13.618	8.06547	31	conserved Plasmodium protein, unknown function
PF3D7_1127600	25.8251	25.8451	25.7366	25.6436	25.7164	25.6312	141.79	8.53523	70	CRAL/TRIO domain-containing protein, putative
PF3D7_1124600	27.7372	27.685	27.7208	27.6006	27.579	27.5643	323.31	9.11388	271	ethanolamine kinase
PF3D7_1338300	26.9932	26.9992	27.0606	26.8991	26.9208	26.8347	277.73	8.91043	153	elongation factor 1-gamma, putative
PF3D7_1338100	24.3729	24.5203	24.4275	24.2714	24.378	24.277	40.823	8.12646	35	26S proteasome regulatory subunit RPN3, putative
PF3D7_1406300	24.6752	24.6205	24.5685	24.6038	24.4909	24.3754	44.234	8.17947	55	glycerophosphodiester phosphodiesterase
PF3D7_0112000	21.6692	21.6795	21.7666	21.6845	21.5615	21.4764	2.5243	7.30153	7	TatD-like deoxyribonuclease
PF3D7_1324900	29.6222	29.6481	29.5775	29.5349	29.4828	29.4376	323.31	9.68619	305	L-lactate dehydrogenase
PF3D7_0202100	23.2199	23.409	23.3052	23.2839	23.1665	23.1025	11.961	7.78477	23	liver stage associated protein 2
PF3D7_0808400	21.4751	21.8071	21.562	21.3922	21.5225	21.5538	3.848	7.27602	10	coatomer subunit epsilon, putative
PF3D7_0111500	23.712	23.5651	23.5805	23.6625	23.4301	23.3898	44.061	7.89402	38	UMP-CMP kinase, putative
PF3D7_0618500	24.2486	24.0978	24.1984	24.2815	23.985	23.9174	47.973	8.04805	48	malate dehydrogenase
PF3D7_0206700	23.024	22.7569	22.7525	22.8158	22.7323	22.6249	58.332	7.68411	27	adenylosuccinate lyase
PF3D7_0730800.2;PF3D7_0730800	24.6502	24.4722	24.3325	24.4432	24.3365	24.3167	115.47	8.14286	43	unspecified product
PF3D7_0312300	22.3169	22.509	22.4639	22.4649	22.28	22.1886	8.9623	7.5246	12	26S proteasome regulatory subunit RPN12, putative
PF3D7_0413600	24.888	24.8	24.7452	24.7576	24.6575	24.6723	56.643	8.24249	55	26S protease regulatory subunit 6B, putative
PF3D7_1429800	23.009	22.8555	22.5951	22.767	22.7023	22.6513	22.285	7.65376	27	coatamer beta subunit, putative
PF3D7_1368100	23.8126	23.889	23.86	23.7248	23.835	23.6636	28.489	7.95063	37	26S proteasome regulatory subunit RPN11, putative
PF3D7_1311500	24.8238	24.9427	24.763	24.778	24.6715	24.7431	77.752	8.25394	71	26S protease regulatory subunit 7, putative
PF3D7_1342400	21.9119	21.9136	22.1879	21.8386	21.9332	21.9071	7.3647	7.39426	15	casein kinase II beta chain
PF3D7_1409300	23.4764	23.2475	23.425	23.3661	23.2134	23.2499	15.047	7.8116	25	DNA damage-inducible protein 1, putative
PF3D7_0612700	22.6705	22.647	22.7929	22.5007	22.4929	22.8017	16.875	7.60746	29	6-cysteine protein
PF3D7_1226600	24.7775	24.7036	24.7012	24.5449	24.6183	24.7221	44.512	8.23361	53	proliferating cell nuclear antigen 2
PF3D7_0831500	22.8022	22.8091	22.7365	22.6891	22.5699	22.8066	17.595	7.62935	21	Plasmodium exported protein (PHIST), unknown function
PF3D7_0728000	22.2506	22.1996	22.1971	22.0949	22.1712	22.1027	10.547	7.46513	21	eukaryotic translation initiation factor 2 subunit alpha, putative
PF3D7_1412500	23.1403	23.3713	23.338	23.1895	23.3317	23.0578	56.507	7.78784	28	actin II
PF3D7_1324700	22.9191	23.0192	23	22.8312	22.9352	22.9042	77.273	7.69051	38	SNARE protein, putative
PF3D7_1145400	23.8095	23.5862	23.7426	23.5949	23.5381	23.7395	59.204	7.90914	47	dynamin-like protein
PF3D7_0911900	24.3144	24.3934	24.4252	24.1839	24.2459	24.4448	9.4425	8.11167	22	falstatin
PF3D7_0934800	26.4175	26.3747	26.3853	26.3326	26.2191	26.3695	323.31	8.74508	93	cAMP-dependent protein kinase catalytic subunit
PF3D7_1439900	27.8138	27.8153	27.7966	27.6823	27.7238	27.7686	255.5	9.14351	236	triosephosphate isomerase
PF3D7_0621200	25.8744	25.9134	25.9528	25.7836	25.8844	25.8259	106.73	8.58298	97	pyridoxine biosynthesis protein PDX1
PF3D7_1203700	25.0492	25.0051	24.8668	24.8149	24.9864	24.8737	21.881	8.29455	32	nucleosome assembly protein
PF3D7_1012200	24.3393	24.2578	24.3548	24.2038	24.2007	24.3041	13.791	8.09216	34	rhoptry associated adhesin
PF3D7_0607000	21.1056	21.0264	21.0845	20.9251	21.0444	21.019	9.902	7.11214	11	translation initiation factor IF-2, putative
PF3D7_0305700	22.1287	22.0976	22.0408	22.1792	21.9522	21.9109	8.4297	7.42563	17	ubiquitin-conjugating enzyme E2, putative
PF3D7_1035900	24.9858	24.9422	24.9681	24.8808	24.8572	24.9351	158.71	8.28937	45	probable protein, unknown function
PF3D7_1003600	21.1942	21.1826	21.1057	21.0295	21.2476	20.9832	4.9941	7.14823	10	inner membrane complex protein 1c, putative
PF3D7_0315100	21.8272	21.8714	21.8455	21.7996	21.62	21.9107	5.0032	7.36371	8	eukaryotic translation initiation factor 4E
PF3D7_1246200	30.8211	30.7614	30.7733	30.7664	30.6944	30.6814	323.31	10.0495	705	actin I
PF3D7_0931400	22.7252	22.8897	22.9528	22.8364	22.7686	22.7539	133.72	7.66148	24	conserved Plasmodium protein, unknown function
PF3D7_1223100	27.2556	27.2734	27.189	27.1601	27.2082	27.1473	116.33	8.98747	174	cAMP-dependent protein kinase regulatory subunit
PF3D7_1113700	22.4984	22.6235	22.8398	22.5602	22.5745	22.6261	71.12	7.59479	20	glyoxalase I
PF3D7_1410600	24.1192	23.977	23.8267	24.0393	23.879	23.8125	27.89	8.00911	47	eukaryotic translation initiation factor 2 subunit gamma, putative
PF3D7_1302000	21.2754	21.305	21.4022	21.2796	21.1612	21.3611	9.0657	7.20382	14	EMP1-trafficking protein
PF3D7_1416500;PF3D7_1430700	28.0638	28.1536	28.139	28.0471	28.0257	28.1038	323.31	9.24792	294	NADP-specific glutamate dehydrogenase
PF3D7_1021600	24.4593	24.444	24.4041	24.4033	24.3608	24.3641	82.82	8.13777	44	deoxyribose-phosphate aldolase, putative
PF3D7_1116700	25.0939	25.1039	25.1027	25.0027	24.988	25.1372	238.6	8.33568	135	dipeptidyl aminopeptidase 1
PF3D7_1014100	24.2837	24.2105	24.1714	24.1662	24.1727	24.1562	98.596	8.07474	72	conserved Plasmodium protein, unknown function
PF3D7_0722400	24.7946	24.732	24.78	24.7385	24.6619	24.7445	50.235	8.24903	80	Obg-like ATPase 1, putative
PF3D7_0903400	20.5047	20.2721	20.3497	20.0678	20.5988	20.3035	7.8939	6.86711	7	ATP-dependent RNA helicase DDX60, putative
PF3D7_1330000;PF3D7_1330000.2	21.1165	20.7034	20.9065	20.6781	20.8361	21.0592	7.315	7.07471	10	thioredoxin, putative
PF3D7_0406100	24.5186	24.604	24.6138	24.4788	24.5349	24.5802	82.549	8.17748	45	V-type proton ATPase subunit B
PF3D7_0621800	23.6721	23.6012	23.7275	23.5736	23.7098	23.576	14.995	7.92265	21	nascent polypeptide-associated complex subunit alpha, putative
PF3D7_1250300	21.355	21.195	21.2835	21.3364	21.165	21.2049	4.7057	7.186	7	vacuolar protein sorting-associated protein 26, putative
PF3D7_1419300	24.8516	24.5113	24.4997	24.4283	24.5102	24.8006	19.766	8.19642	15	glutathione S-transferase
PF3D7_1438000	21.2537	21.2213	21.0938	21.1184	21.3964	20.9376	8.6738	7.15161	13	eukaryotic translation initiation factor eIF2A, putative
PF3D7_1129200	23.5883	23.4916	23.4925	23.5693	23.4074	23.4846	144	7.86173	37	26S proteasome regulatory subunit RPN7, putative
PF3D7_0201700	22.5739	22.3625	22.6234	22.522	22.3962	22.5364	11.802	7.55489	17	DnaJ protein, putative
PF3D7_0413700	23.5036	23.423	23.3373	23.4786	23.3973	23.2871	64.86	7.83417	38	lysine decarboxylase-like protein, putative
PF3D7_1334200	22.7286	22.3509	22.5072	22.609	22.3751	22.5062	49.606	7.56091	25	chaperone binding protein, putative
PF3D7_1437900	24.3353	24.4345	24.3465	24.3291	24.2721	24.4284	45.535	8.12662	60	HSP40, subfamily A, putative
PF3D7_0811000	20.4837	20.3129	20.4478	20.9424	20.9994	19.2168	30.485	6.96571	10	cullin-1, putative
PF3D7_1414400	23.3874	23.1269	23.1944	23.2312	23.1125	23.2835	30.292	7.7838	28	serine/threonine protein phosphatase PP1
PF3D7_1408000	22.8558	23.0561	22.8707	22.9554	22.9497	22.7979	6.999	7.68685	16	plasmepsin II
PF3D7_1017900	25.2983	25.2049	25.2229	25.2072	25.2522	25.1966	67.632	8.38374	49	26S proteasome regulatory subunit p55, putative
PF3D7_0528100	21.2513	21.2366	21.203	21.34	20.9128	21.3963	25.147	7.16932	15	AP-1 complex subunit beta, putative
PF3D7_1401600	24.3942	24.3541	24.4411	24.2407	24.5194	24.3959	63.768	8.14305	46	Plasmodium exported protein (PHISTb), unknown function
PF3D7_1468700	28.091	28.09	28.1795	28.0534	28.0889	28.2162	323.31	9.28382	216	eukaryotic initiation factor 4A
PF3D7_1033400	25.4416	25.5639	25.4864	25.5042	25.5318	25.4575	185.93	8.46727	100	haloacid dehalogenase-like hydrolase
PF3D7_0913200	26.1849	26.0263	26.1165	26.0571	26.1385	26.1409	136.16	8.67063	76	elongation factor 1-beta
PF3D7_1311400	20.4492	20.6275	20.5549	20.3496	20.6232	20.6687	62.965	6.97098	11	AP-1 complex subunit mu-1
PF3D7_0827900	25.0711	25.1278	25.2223	25.0825	25.1709	25.18	98.18	8.357	79	protein disulfide isomerase
PF3D7_0907600	19.8647	19.5885	20.0634	19.8126	19.7448	19.972	7.0913	6.75796	12	translation initiation factor SUI1, putative
PF3D7_1247400	21.8369	21.9186	21.8544	21.8839	21.8223	21.9171	4.4703	7.37478	7	peptidyl-prolyl cis-trans isomerase FKBP35
PF3D7_0626800	29.5164	29.5253	29.4815	29.4961	29.5203	29.5229	323.31	9.68439	518	pyruvate kinase
PF3D7_1017100	23.033	23.0625	23.2936	23.0015	23.1457	23.2696	19.532	7.75432	33	rhoptry neck protein 12
PF3D7_0217900	23.3116	23.3091	23.3502	23.4665	23.2845	23.2482	10.457	7.81186	20	conserved Plasmodium protein, unknown function
PF3D7_1205600	23.5616	23.4619	23.4371	23.5782	23.3699	23.5419	62.201	7.86096	37	conserved Plasmodium protein, unknown function
PF3D7_0916700	25.3203	25.284	25.3832	25.1767	25.4011	25.455	298.75	8.4131	87	RNA-binding protein musashi, putative
PF3D7_1129100	25.6473	25.6229	25.5608	25.688	25.6341	25.5551	323.31	8.50395	104	parasitophorous vacuolar protein 1
PF3D7_1444800	30.5584	30.5534	30.5725	30.566	30.5685	30.5992	323.31	9.98982	755	fructose-bisphosphate aldolase
PF3D7_1408100	23.1243	23.1875	23.2272	23.1144	23.242	23.2325	85.409	7.76948	33	plasmepsin III
PF3D7_1248900	25.353	25.3502	25.2314	25.3364	25.2642	25.3862	212.07	8.43605	119	26S protease regulatory subunit 8, putative
PF3D7_0501400	21.1257	21.0814	21.1376	19.5281	22.1469	21.7395	61.487	7.19198	6	interspersed repeat antigen
PF3D7_0322000	24.9448	24.949	24.8858	24.8753	25.0495	24.9385	127.56	8.35578	88	peptidyl-prolyl cis-trans isomerase
PF3D7_1035400	25.1873	25.1958	25.1273	25.137	25.2167	25.2415	225.65	8.41328	101	merozoite surface protein 3
PF3D7_1420700	25.8559	25.8463	25.8376	25.9414	25.8101	25.8833	154.44	8.5718	108	surface protein P113
PF3D7_1445100	22.6377	22.7524	23.3402	23.0579	22.7039	23.0668	16.091	7.69814	26	histidine--tRNA ligase, putative
PF3D7_1402300	23.4529	23.5225	23.4344	23.493	23.4026	23.6138	44.324	7.85294	25	26S proteasome regulatory subunit RPN6
PF3D7_0627700	23.5688	23.7497	23.6168	23.7452	23.6649	23.6261	37.453	7.90564	32	transportin
PF3D7_1126000	23.8265	24.1612	23.9964	24.0253	24.0821	23.9808	92.239	8.01745	49	threonine--tRNA ligase
PF3D7_0818200	29.1325	29.1506	29.0827	29.1493	29.1593	29.1806	323.31	9.56133	368	14-3-3 protein
PF3D7_1461900	24.879	24.9165	24.8976	25.0146	25.0056	24.8034	32.884	8.29708	61	valine--tRNA ligase, putative
PF3D7_1236100	22.2353	22.4031	22.283	22.5114	22.3974	22.1511	14.421	7.5115	24	clustered-asparagine-rich protein
PF3D7_1110400	21.6354	21.4891	21.4759	21.4451	21.4675	21.8265	11.328	7.27889	24	asparagine-rich antigen
PF3D7_0422700	20.849	20.7525	20.8217	21.1643	20.7759	20.6317	10.227	7.06315	8	eukaryotic initiation factor 4A-III, putative
PF3D7_0306800	25.7861	25.7417	25.805	25.8621	25.9116	25.7151	181.8	8.55368	130	T-complex protein 1 subunit beta
PF3D7_1419800;PF3D7_1419800.2	24.3992	24.4347	24.583	24.5776	24.5226	24.4748	139.63	8.16059	94	glutathione reductase
PF3D7_0703500	23.0229	23.067	23.1011	23.1383	22.97	23.2442	30.608	7.73863	46	erythrocyte membrane-associated antigen
PF3D7_0527200	23.2799	23.1748	23.2335	23.2846	23.2358	23.3325	43.384	7.78447	45	ubiquitin carboxyl-terminal hydrolase 14
PF3D7_1347700	22.9529	22.9596	22.997	22.8791	23.0081	23.1881	15.095	7.7172	21	ethanolamine-phosphate cytidylyltransferase
PF3D7_1235600	26.4857	26.531	26.4963	26.6137	26.5938	26.4715	107.47	8.77714	143	serine hydroxymethyltransferase
PF3D7_0717500	22.697	23.0002	22.9569	22.7934	22.9009	23.1387	21.336	7.68764	28	calcium-dependent protein kinase 4
PF3D7_1354500	23.5218	23.8542	23.5286	23.6828	23.556	23.8531	29.122	7.92482	41	adenylosuccinate synthetase
PF3D7_0517700	20.4099	20.462	20.8055	20.7162	20.5514	20.6174	2.643	6.98606	9	eukaryotic translation initiation factor 3 subunit B, putative
PF3D7_1366500	22.4658	21.7934	23.0841	22.5032	22.5544	22.495	7.9686	7.56765	11	nucleoside diphosphate kinase
PF3D7_0311300	21.4188	21.7372	21.4391	21.5191	21.6949	21.5945	21.666	7.27724	19	phosphatidylinositol 3- and 4-kinase, putative
PF3D7_0702500	21.9523	22.2221	22.2071	22.0526	22.083	22.4596	97.302	7.46774	31	Plasmodium exported protein, unknown function
PF3D7_0209800	24.5817	24.6399	24.7437	24.7716	24.7213	24.6876	74.32	8.2348	69	ATP-dependent RNA helicase UAP56
PF3D7_0520900	27.6933	27.7153	27.6828	27.7877	27.7605	27.7691	177.03	9.1401	234	adenosylhomocysteinase
PF3D7_1015900	29.9215	29.8824	29.8971	29.9672	29.9362	30.0238	323.31	9.81468	735	enolase
PF3D7_1428300	24.7677	24.6426	24.6421	24.6899	24.7372	24.8529	28.601	8.22953	44	proliferation-associated protein 2g4, putative
PF3D7_1464600	20.5115	20.6587	20.9275	20.8642	20.6579	20.8099	2.3879	7.028	6	serine/threonine protein phosphatase UIS2, putative
PF3D7_0207400	25.5677	25.5972	25.5901	25.7167	25.6759	25.6192	323.31	8.50116	149	serine repeat antigen 7
PF3D7_0624000	26.8022	26.8403	26.854	26.9204	26.9369	26.8964	229.09	8.89159	190	hexokinase
PF3D7_1446200	25.6147	25.5997	25.5159	25.6811	25.66	25.6539	136.26	8.50157	77	M17 leucyl aminopeptidase
PF3D7_0606700	21.3605	21.1826	21.0964	21.1235	21.2511	21.5306	44.974	7.19786	15	coatomer alpha subunit, putative
PF3D7_0920800	24.3072	24.2881	24.2407	24.3617	24.4253	24.322	53.983	8.10775	52	inosine-5-monophosphate dehydrogenase
PF3D7_1314100	20.6242	20.5407	20.5398	20.7416	20.551	20.6908	6.501	6.98793	9	conserved Plasmodium protein, unknown function
PF3D7_0308200	25.3936	25.282	25.406	25.4403	25.4683	25.4569	106.53	8.4564	95	T-complex protein 1 subunit eta
PF3D7_1012600	24.3431	24.3088	24.3917	24.5448	24.3651	24.4179	107.4	8.12901	52	GMP synthase [glutamine-hydrolyzing]
PF3D7_1350100	25.3665	25.1743	25.2666	25.4478	25.3314	25.3237	52.742	8.40346	47	lysine--tRNA ligase
PF3D7_0922600	25.097	25.0303	24.9289	25.0335	25.1764	25.1422	39.046	8.36866	51	glutamine synthetase, putative
PF3D7_1225800	24.0889	24.0804	24.1045	24.1016	24.3395	24.1341	140.31	8.05392	74	ubiquitin-activating enzyme E1
PF3D7_1115400	22.6205	22.6254	22.5127	22.5371	22.745	22.7827	4.7014	7.59924	16	cysteine proteinase falcipain 3
PF3D7_1244600	23.5591	23.3249	23.6241	23.76	23.4628	23.594	97.411	7.8751	38	ADP-ribosylation factor GTPase-activating protein, putative
PF3D7_1123400	21.575	21.5025	21.6568	21.7374	21.699	21.6068	13.236	7.29066	13	translation elongation factor EF-1, subunit alpha, putative
PF3D7_1342600	24.1442	24.1461	24.1408	24.3778	24.2117	24.1557	151.25	8.07463	66	myosin A
PF3D7_1357100;PF3D7_1357000	31.592	31.5771	31.6	31.686	31.69	31.7092	323.31	10.313	784	elongation factor 1-alpha
PF3D7_1034900	26.2885	26.1958	26.1735	26.2771	26.3204	26.3841	148.25	8.70302	139	methionine--tRNA ligase
PF3D7_0905400	28.6931	28.6643	28.6821	28.822	28.7768	28.7735	323.31	9.4452	457	high molecular weight rhoptry protein 3
PF3D7_1007900	22.1966	22.4808	22.4068	22.6104	22.3749	22.4458	18.068	7.54331	16	eukaryotic translation initiation factor 3 subunit D, putative
PF3D7_1019000	20.5787	20.7826	20.8051	20.8215	20.7558	20.9396	30.333	7.03711	20	eukaryotic translation initiation factor subunit eIF2A, putative
PF3D7_1410400	26.5339	26.4388	26.4891	26.5925	26.6263	26.5953	323.31	8.77907	226	rhoptry-associated protein 1
PF3D7_1349200	24.6984	24.6734	24.7204	24.7507	24.8544	24.8408	104.24	8.23621	98	glutamate--tRNA ligase, putative
PF3D7_1463500	21.8746	21.6675	21.284	21.6844	21.9225	21.5736	91.978	7.32319	17	fam-a protein
PF3D7_1127100	22.9516	22.8305	22.7644	23.032	23.0085	22.8629	17.325	7.68236	12	deoxyuridine 5-triphosphate nucleotidohydrolase
PF3D7_0212300	21.4615	21.5004	21.5365	21.6537	21.7899	21.4137	11.547	7.27752	12	peptide chain release factor subunit 1, putative
PF3D7_1222300	24.6543	24.5521	24.6048	24.6803	24.7352	24.7549	85.08	8.20927	84	endoplasmin, putative
PF3D7_0903700	27.3965	27.3218	27.3958	27.4066	27.5138	27.5532	160.15	9.04501	176	alpha tubulin 1
PF3D7_0524400	22.0806	21.9696	21.9998	22.1474	22.0784	22.1863	11.142	7.43718	17	ribosome-interacting GTPase 1, putative
PF3D7_1361900	25.9079	25.9156	26.0199	25.9133	26.0305	26.2687	69.992	8.61601	98	proliferating cell nuclear antigen 1
PF3D7_1363400	21.8908	22.0041	22.1383	22.09	21.9513	22.3652	49.16	7.43347	19	polyubiquitin binding protein, putative
PF3D7_0302500;PF3D7_0302200	28.9372	29.0036	28.9866	29.094	29.1206	29.0866	323.31	9.53439	602	cytoadherence linked asexual protein 3.1
PF3D7_0917900	26.1117	26.0797	26.1731	26.2032	26.2486	26.2879	226.48	8.69583	151	heat shock protein 70
PF3D7_1312900	22.1621	22.1424	22.3549	22.3319	22.1694	22.5351	34.906	7.49175	31	eukaryotic translation initation factor 4 gamma
PF3D7_0109800	22.5587	22.7011	22.4886	22.6144	22.734	22.7779	14.376	7.60336	16	phenylalanine--tRNA ligase alpha subunit
PF3D7_1211400	23.4347	23.3807	23.3033	23.497	23.4595	23.5422	8.8291	7.84011	28	heat shock protein DNAJ homologue Pfj4
PF3D7_0214000	24.7714	24.848	24.8687	25.0147	24.948	24.9083	38.569	8.27951	44	T-complex protein 1 subunit theta
PF3D7_1362200	21.5123	21.6009	21.6914	21.6352	21.7986	21.7576	14.044	7.3075	20	RuvB-like helicase 3
PF3D7_0402100	24.8782	24.54	24.6056	24.8408	24.6329	24.9469	44.475	8.23439	48	Plasmodium exported protein (PHISTb), unknown function
PF3D7_0608700	24.7967	24.7846	24.8483	25.0061	24.9219	24.9048	23.844	8.28015	54	T-complex protein 1 subunit zeta
PF3D7_0923800.2;PF3D7_0923800	23.9078	23.7883	23.9245	23.9737	24.0302	24.0338	88.892	7.98793	48	thioredoxin reductase
PF3D7_0902800	24.6511	24.6194	24.5732	24.7284	24.7689	24.7707	204.27	8.22235	85	serine repeat antigen 9
PF3D7_0818900	29.3677	29.3711	29.3887	29.511	29.5068	29.54	323.31	9.66021	696	heat shock protein 70
PF3D7_1008700	26.9862	27.0116	26.9064	27.1688	27.1695	26.9994	119.94	8.96951	236	tubulin beta chain
PF3D7_0804900	24.3729	24.5043	24.584	24.5646	24.6928	24.6398	6.4806	8.18187	19	GTPase-activating protein, putative
PF3D7_1132200	25.6629	25.6124	25.6422	25.6325	25.7664	25.9553	85.994	8.53987	134	T-complex protein 1 subunit alpha
PF3D7_1311800	27.4173	27.4639	27.4457	27.5942	27.5812	27.5888	323.31	9.07788	276	M1-family alanyl aminopeptidase
PF3D7_0419600;PF3D7_1023900	24.7186	24.7613	24.7153	24.8472	24.9322	24.8548	66.064	8.25322	48	ran-specific GTPase-activating protein 1, putative
PF3D7_1206800	22.1278	22.1671	22.0949	22.4359	22.108	22.2982	9.7897	7.47586	15	conserved Plasmodium protein, unknown function
PF3D7_1138500	24.1351	24.3715	24.3584	24.4282	24.4654	24.4263	78.12	8.12558	61	protein phosphatase 2C
PF3D7_0306200	21.8981	21.9736	21.907	22.091	22.1262	22.0184	11.981	7.40885	14	activator of Hsp90 ATPase
PF3D7_0915400	26.767	26.7705	26.7297	26.9358	26.9024	26.8891	246.96	8.86491	232	6-phosphofructokinase
PF3D7_1206700	21.9321	21.8713	22.0226	22.0003	22.069	22.2327	10.257	7.41419	21	eukaryotic translation initiation factor 5, putative
PF3D7_0810800	23.4966	23.8486	23.5685	23.7852	23.799	23.8081	62.341	7.92536	43	hydroxymethyldihydropterin pyrophosphokinase-dihydropteroate synthase
PF3D7_0524000	27.3265	27.3637	27.3446	27.5162	27.5074	27.5041	323.31	9.04321	291	karyopherin beta
PF3D7_1229500	25.1831	25.2214	25.1505	25.3451	25.341	25.3654	87.55	8.39943	104	T-complex protein 1 subunit gamma
PF3D7_0309500	24.6819	24.7838	24.8249	24.9739	24.8962	24.9303	138.22	8.26928	86	asparagine synthetase [glutamine-hydrolyzing], putative
PF3D7_0707300	22.7317	22.6433	22.5246	22.6693	22.7863	22.9621	11.709	7.63021	24	rhoptry-associated membrane antigen
PF3D7_1213800	24.3478	24.4061	24.6146	24.6845	24.6664	24.5439	48.475	8.17301	63	proline--tRNA ligase
PF3D7_1217900	22.5284	22.7012	22.9825	23.3514	22.6978	22.6896	54.798	7.66239	20	PPPDE peptidase domain-containing protein, putative
PF3D7_0413900	22.6096	22.7639	22.8319	23.0754	22.7307	22.9374	42.799	7.65448	26	ubiquitin carboxyl-terminal hydrolase 13, putative
PF3D7_0525100	26.6125	26.6253	26.6869	26.8367	26.8336	26.7985	192.21	8.83479	192	acyl-CoA synthetase
PF3D7_0932300	24.6901	24.6461	24.6461	24.7705	24.8321	24.9246	137.55	8.23739	54	M18 aspartyl aminopeptidase
PF3D7_1035300	21.006	21.0169	21.1049	21.2943	21.2144	21.1671	24.213	7.14625	16	glutamate-rich protein
PF3D7_1357800	24.8069	24.8291	24.8113	24.9638	24.9884	25.0526	105.59	8.2882	82	T-complex protein 1 subunit delta
PF3D7_1459000	22.7136	22.9212	23.0448	23.0601	23.0108	23.1685	87.531	7.70436	38	ATP-dependent RNA helicase DBP5
PF3D7_0831700	26.5435	26.6431	26.6651	26.8219	26.7776	26.8148	323.31	8.83169	247	heat shock protein 70
PF3D7_1228600	29.4276	29.4429	29.4465	29.6007	29.6042	29.6762	323.31	9.68789	493	merozoite surface protein 9
PF3D7_1136300	22.0796	22.0944	22.1342	22.3939	22.0406	22.4456	26.791	7.48113	34	tudor staphylococcal nuclease
PF3D7_0207700	27.1112	27.0285	27.1116	27.2852	27.3197	27.219	323.31	8.97668	271	serine repeat antigen 4
PF3D7_0102200	28.5071	28.5304	28.513	28.7065	28.7636	28.6638	314.02	9.41223	421	ring-infected erythrocyte surface antigen
PF3D7_1104000	23.6333	23.8033	23.5687	23.7983	23.9946	23.8001	38.878	7.93815	41	phenylalanine--tRNA ligase beta subunit
PF3D7_0209400	21.3932	21.5386	21.6732	21.7263	21.8404	21.6275	9.0849	7.29994	17	conserved protein, unknown function
PF3D7_1356100	22.9305	22.9597	22.8457	23.0636	23.1592	23.1072	43.789	7.71111	33	conserved Plasmodium protein, unknown function
PF3D7_1110700	23.6871	23.8983	23.7595	24.0532	23.8667	24.029	68.272	7.97569	32	actin-like protein, putative
PF3D7_0201900	22.5946	22.6415	22.674	22.6987	22.81	23.0081	34.805	7.6268	28	erythrocyte membrane protein 3
PF3D7_0621900	22.1645	22.102	22.2237	22.4434	22.3085	22.3514	13.077	7.48549	13	signal recognition particle subunit SRP68, putative
PF3D7_0211800	25.1259	25.2516	25.2335	25.3351	25.4086	25.4934	92.377	8.40761	117	asparagine--tRNA ligase
PF3D7_0935900	21.588	21.1678	21.403	21.6084	21.6073	21.5701	75.166	7.2583	28	ring-exported protein 1
PF3D7_0708800	26.9375	26.9993	26.9399	27.1587	27.1462	27.2028	323.31	8.93637	255	heat shock protein 110
PF3D7_1434300	25.0328	25.0415	25.0381	25.2794	25.2345	25.2329	323.31	8.37446	97	Hsp70/Hsp90 organizing protein
PF3D7_1336800	20.1978	20.2955	20.1845	20.5385	20.3612	20.414	4.284	6.85618	12	nuclear movement protein, putative
PF3D7_1149200;PF3D7_1149500	27.3771	27.3629	27.3336	27.5606	27.5756	27.5737	323.31	9.06476	297	ring-infected erythrocyte surface antigen
PF3D7_1002700	21.7812	21.9974	21.797	22.0045	22.2441	21.9674	15.371	7.3934	17	conserved Plasmodium protein, unknown function
PF3D7_0708400	27.9096	27.8645	27.8365	28.0852	28.0455	28.1213	323.31	9.21426	304	heat shock protein 90
PF3D7_1008400	24.1655	23.9507	24.2037	24.3487	24.2219	24.4013	53.335	8.07019	37	26S protease regulatory subunit 4, putative
PF3D7_0629300	22.0901	22.0506	22.2093	22.1505	22.4313	22.4211	8.1369	7.48721	11	phospholipase, putative
PF3D7_0929400	29.5104	29.5139	29.4732	29.7193	29.7013	29.7313	323.31	9.70619	704	high molecular weight rhoptry protein 2
PF3D7_1360800	25.0498	24.9677	25.1158	25.248	25.311	25.2289	138.05	8.36228	134	falcilysin
PF3D7_0910100	23.5983	23.5336	23.5579	23.8079	23.7649	23.7738	31.588	7.9137	40	exportin-7, putative
PF3D7_0302900	24.29	24.2847	24.4507	24.5589	24.5961	24.5279	68.933	8.1412	76	exportin-1, putative
PF3D7_1442300	23.6691	23.6345	23.6085	23.8033	23.8713	23.8973	28.655	7.95194	35	tRNA import protein tRIP
PF3D7_0207800	26.142	26.1465	26.1473	26.3799	26.2904	26.4284	323.31	8.69187	139	serine repeat antigen 3
PF3D7_0619500	23.0455	22.915	23.0127	23.1926	23.1049	23.343	31.799	7.73691	26	acyl-CoA synthetase
PF3D7_1012500	21.723	21.7307	21.8468	21.699	22.2506	22.0399	13.862	7.37157	21	phosphoglucomutase, putative
PF3D7_1406700	19.8774	19.0566	19.4845	20.4299	19.2763	19.4134	19.857	6.55437	4	vacuolar protein sorting-associated protein 29
PF3D7_0812100	21.8872	21.8968	22.1157	22.1293	22.0551	22.4244	29.693	7.4335	36	conserved Plasmodium protein, unknown function
PF3D7_1361100	23.993	24.0898	24.0894	24.3836	24.3258	24.1785	65.024	8.06096	61	protein transport protein Sec24A
PF3D7_0205900	24.8455	24.9553	24.9311	25.256	25.0377	25.159	156.03	8.33716	94	26S proteasome regulatory subunit RPN1, putative
PF3D7_0417200	24.3681	24.2553	24.3233	24.5598	24.5479	24.5635	31.088	8.17324	57	bifunctional dihydrofolate reductase-thymidylate synthase
PF3D7_1453800	23.0311	22.9911	23.262	23.2327	23.3957	23.3811	41.669	7.77382	45	glucose-6-phosphate dehydrogenase-6-phosphogluconolactonase
PF3D7_1016300;PF3D7_0937000	28.7387	28.8244	28.8197	29.046	28.9888	29.0773	323.31	9.49325	255	glycophorin binding protein
PF3D7_1311900	25.2133	25.3304	25.2547	25.4342	25.5272	25.5773	127.44	8.43215	102	V-type proton ATPase catalytic subunit A
PF3D7_0811400	22.9254	22.9655	23.0222	23.1139	23.2994	23.2409	41.153	7.73679	21	conserved protein, unknown function
PF3D7_0105300	21.7344	21.5633	20.2004	21.1966	21.4801	21.5685	11.126	7.22917	9	cyclase-associated protein
PF3D7_0904800	23.6189	23.6542	23.5268	23.8154	23.8384	23.8958	24.045	7.93586	31	replication protein A1, small fragment
PF3D7_0401800	24.7097	24.5542	24.7229	24.8413	24.9132	24.9841	236.59	8.24785	51	Plasmodium exported protein (PHISTb), unknown function
PF3D7_1361800	28.3209	28.3193	28.3281	28.5348	28.5435	28.6419	323.31	9.35976	614	conserved Plasmodium protein, unknown function
PF3D7_0610800	24.6882	24.8042	24.8333	25.0253	24.996	25.0575	51.026	8.28544	74	transketolase
PF3D7_1331700	23.6743	23.656	23.5809	23.821	23.8498	23.9962	58.197	7.94799	39	glutamine--tRNA ligase, putative
PF3D7_0810300	20.573	20.7792	20.6987	21.0445	20.8544	20.9087	2.0306	7.04246	6	protein phosphatase PPM5, putative
PF3D7_1035500	25.4561	25.4361	25.4195	25.7137	25.7868	25.571	54.594	8.48588	63	merozoite surface protein 6
PF3D7_0931800	24.2381	24.2112	24.2153	24.5872	24.5249	24.3122	65.406	8.1272	39	proteasome subunit beta type-6, putative
PF3D7_0320500	22.9822	23.1259	23.1031	23.184	23.4288	23.3594	18.066	7.76685	20	nicotinamidase, putative
PF3D7_1238800	25.6375	25.7686	25.7249	25.9145	25.9752	26.0046	135.4	8.56585	108	acyl-CoA synthetase
PF3D7_1130400	24.9914	24.9331	25.0416	25.307	25.2679	25.1589	153.13	8.34939	82	26S protease regulatory subunit 6A, putative
PF3D7_1120000	21.4402	21.6138	21.4983	21.958	21.6648	21.7071	7.5021	7.3011	17	conserved Plasmodium protein, unknown function
PF3D7_1224300	25.1634	25.0927	24.9716	25.3289	25.3158	25.3615	140.64	8.37535	95	polyadenylate-binding protein, putative
PF3D7_0823200	24.883	25.9818	25.8067	25.868	25.3736	26.2152	14.485	8.53116	7	RNA-binding protein, putative
PF3D7_1457300	24.04	24.0074	24.1411	24.3045	24.3973	24.2756	50.371	8.06993	32	conserved Plasmodium protein, unknown function
PF3D7_1118300	24.1583	24.1403	24.2603	24.457	24.4121	24.4796	212.22	8.10387	97	insulinase, putative
PF3D7_1365900;PF3D7_1211800	25.6671	25.5958	25.7308	25.8292	25.9023	26.0757	237.99	8.60726	201	ubiquitin-60S ribosomal protein L40
PF3D7_0629100	22.9171	22.8356	22.8429	23.1848	23.0098	23.2155	33.59	7.70955	32	nicotinate phosphoribosyltransferase, putative
PF3D7_1136500;PF3D7_1136500.2	23.5898	23.6689	23.6761	23.8755	23.854	24.0209	29.76	7.95015	44	casein kinase 1
PF3D7_1218600	23.705	23.75	23.6815	24.0446	23.8469	24.0653	25.75	7.97528	32	arginine--tRNA ligase
PF3D7_0717700	25.4911	25.4473	25.5149	25.7736	25.7406	25.7594	323.31	8.50061	110	serine--tRNA ligase, putative
PF3D7_0812400	24.3899	24.312	24.4261	24.6418	24.6071	24.7003	81.746	8.16587	51	karyopherin alpha
PF3D7_0815200	23.5608	23.5473	23.4751	23.7803	23.84	23.7889	144.59	7.91778	64	importin beta, putative
PF3D7_0822600	24.7987	24.7393	24.7523	25.0426	24.9794	25.097	118.8	8.28659	68	protein transport protein SEC23
PF3D7_0926700	23.2141	23.239	23.1131	23.4952	23.4449	23.4613	73.925	7.80693	45	glutamine-dependent NAD(+) synthetase, putative
PF3D7_0207600	29.5266	29.5079	29.5415	29.8066	29.799	29.8116	323.31	9.72052	924	serine repeat antigen 5
PF3D7_1420400	23.8783	23.8835	23.8041	24.075	24.2063	24.1352	37.646	8.00945	44	glycine--tRNA ligase
PF3D7_1212700	21.1318	20.8679	20.8581	20.9523	21.3998	21.3571	6.8097	7.13878	11	eukaryotic translation initiation factor 3 subunit A, putative
PF3D7_0501500	21.3707	21.5849	21.5777	21.7023	21.8477	21.8496	5.8487	7.34961	17	rhoptry-associated protein 3
PF3D7_1021100	21.3523	21.3748	21.3936	21.8074	21.5326	21.6603	8.403	7.2512	8	conserved Plasmodium protein, unknown function
PF3D7_0802000	23.3261	23.331	23.3266	23.6639	23.6716	23.5385	45.304	7.85101	49	glutamate dehydrogenase, putative
PF3D7_1230700	23.0662	23.1755	23.1807	23.4269	23.313	23.5729	115.3	7.79673	30	protein transport protein SEC13
PF3D7_1410200	19.3814	19.658	19.7344	20.378	19.4778	19.81	3.3176	6.76831	10	cytidine triphosphate synthetase
PF3D7_1125800	23.9425	23.8428	23.9641	24.2486	24.1402	24.2558	105.45	8.02938	53	kelch domain-containing protein, putative
PF3D7_1200700	22.3305	22.3537	22.2346	22.4471	22.5849	22.7878	15.881	7.54238	22	acyl-CoA synthetase
PF3D7_0207500	26.4212	26.4527	26.3795	26.7717	26.6538	26.7358	323.31	8.78619	209	serine repeat antigen 6
PF3D7_0418600	20.2113	20.4704	20.196	20.6933	20.7416	20.3533	74.99	6.93953	13	regulator of condensation, putative
PF3D7_1015200.3;PF3D7_1015200.2;PF3D7_1015200	24.5115	24.3294	24.4304	24.727	24.6688	24.7873	54.204	8.19131	64	cysteine--tRNA ligase, putative
PF3D7_1454400	26.1591	26.0815	26.1463	26.3939	26.4388	26.4741	127.36	8.70092	141	aminopeptidase P
PF3D7_1436300	22.4354	22.2737	22.2377	22.6908	22.6734	22.5031	45.621	7.54752	26	translocon component PTEX150
PF3D7_1436000	26.5673	26.5583	26.5023	26.8729	26.8188	26.8579	323.31	8.82406	171	glucose-6-phosphate isomerase
PF3D7_0511800	28.1656	28.1716	28.1447	28.4523	28.4868	28.4667	239.66	9.31304	338	inositol-3-phosphate synthase
PF3D7_1336900	22.4248	21.8974	22.0603	22.2556	22.3969	22.6936	7.0949	7.49791	11	tryptophan--tRNA ligase
PF3D7_0619400	26.6838	26.6406	26.6171	26.9732	26.9403	26.9935	323.31	8.87073	239	cell division cycle protein 48 homologue, putative
PF3D7_0807800	21.5599	21.433	21.845	21.8338	22.0313	21.947	74.259	7.33969	19	26S proteasome regulatory subunit RPN10, putative
PF3D7_1035700	26.0461	25.985	26.1103	26.4362	26.3233	26.3627	323.31	8.67739	127	duffy binding-like merozoite surface protein
PF3D7_0826500	22.4998	22.6717	22.4412	22.8223	22.8754	22.896	132.41	7.6217	36	ubiquitin conjugation factor E4 B, putative
PF3D7_1367700	23.045	22.9425	23.0229	23.338	23.3806	23.2728	49.185	7.75906	39	alanine--tRNA ligase
PF3D7_0320300	23.8997	24.1132	24.0278	24.4568	24.25	24.3172	62.188	8.10459	58	T-complex protein 1 subunit epsilon
PF3D7_0102900	24.5322	24.5534	24.5094	24.7629	24.8162	25.0019	49.915	8.21969	58	aspartate--tRNA ligase
PF3D7_1201000	24.0323	24.1438	24.3382	24.5387	24.4412	24.5369	95.619	8.11574	55	Plasmodium exported protein (PHISTb), unknown function
PF3D7_0214100	23.9047	23.5117	23.8038	24.2081	24.0173	24.0169	43.367	7.99687	57	protein transport protein SEC31
PF3D7_1135100	20.7393	20.4942	20.4525	20.6776	20.9153	21.1169	11.488	7.02563	15	protein phosphatase PPM8, putative
PF3D7_1149100.2;PF3D7_1149100	22.9931	22.975	23.2027	23.5566	23.4822	23.1566	119.48	7.78432	27	Plasmodium exported protein, unknown function
PF3D7_0622800;REV__PF3D7_0622800	24.1686	24.1732	24.2521	24.4852	24.593	24.5489	123.38	8.12927	95	leucine--tRNA ligase, putative
PF3D7_0207900	20.1493	20.9081	21.013	21.0377	21.0826	20.9875	9.7803	7.03703	16	serine repeat antigen 2
PF3D7_0220800	22.7688	22.8201	22.9059	23.2607	23.1242	23.1498	26.02	7.71013	45	cytoadherence linked asexual protein 2
PF3D7_1436600	24.7523	24.649	24.654	25.0581	25.0398	25.0095	77.129	8.27242	97	cGMP-dependent protein kinase
PF3D7_1466300	25.0328	24.9733	25.0208	25.3711	25.338	25.3808	89.411	8.36769	73	26S proteasome regulatory subunit RPN2, putative
PF3D7_0918900	20.8163	20.8526	20.8429	21.1908	21.0692	21.3302	6.9246	7.10285	12	gamma-glutamylcysteine synthetase
PF3D7_1451100	29.0275	29.0403	29.059	29.3818	29.409	29.4218	323.31	9.60313	540	elongation factor 2
PF3D7_1116000	24.636	24.4331	24.522	24.8471	24.8988	24.933	42.426	8.22477	61	rhoptry neck protein 4
PF3D7_0731600	24.4367	24.4984	24.6772	24.9798	24.9054	24.8161	66.366	8.2283	73	acyl-CoA synthetase
PF3D7_0512200	23.5693	23.5829	23.4736	23.974	23.8922	23.8518	7.7878	7.9235	11	glutathione synthetase
PF3D7_1456700	21.1021	21.4111	19.9486	21.2382	21.2072	21.1292	52.256	7.1352	18	conserved Plasmodium protein, unknown function
PF3D7_1315900	21.5043	21.5928	21.5447	21.8874	21.9803	21.8905	47.651	7.32576	14	exportin-T, putative
PF3D7_0212900	21.7979	21.8015	22.0119	22.3745	22.1755	22.1966	5.9245	7.42807	13	leucyl/phenylalanyl-tRNA--protein transferase, putative
PF3D7_0730900	28.0896	28.0118	28.0281	28.423	28.344	28.4999	110.49	9.29081	128	EMP1-trafficking protein
PF3D7_1117100	21.748	21.6073	21.7973	21.975	22.2714	22.0599	22.176	7.39477	16	deubiquinating/deneddylating enzyme
PF3D7_1252100	27.0091	27.0019	27.0153	27.4197	27.347	27.4271	323.31	8.9785	311	rhoptry neck protein 3
PF3D7_0312400	22.4851	22.6204	20.6625	22.4619	22.2391	22.2476	18.397	7.46102	9	glycogen synthase kinase 3
PF3D7_1426700	22.969	23.2182	23.3404	23.5603	23.5449	23.621	12.245	7.82491	24	phosphoenolpyruvate carboxylase
PF3D7_1244100	23.8871	23.8937	23.9509	24.3016	24.2745	24.3661	61.562	8.04995	48	N-alpha-acetyltransferase 15, NatA auxiliary subunit, putative
PF3D7_0801800	23.0243	22.9187	23.1091	23.3922	23.5094	23.4112	61.418	7.78245	42	mannose-6-phosphate isomerase, putative
PF3D7_1001600	23.4876	23.5596	23.8116	23.9022	24.049	24.1986	53.666	7.98589	42	alpha/beta hydrolase, putative
PF3D7_0932800	24.1966	24.0984	24.2905	24.5171	24.6702	24.695	69.388	8.13319	72	importin alpha re-exporter, putative
PF3D7_0813400	22.027	22.2079	22.0611	22.5748	22.586	22.4799	23.837	7.50137	26	conserved Plasmodium protein, unknown function
PF3D7_1224200	20.4393	20.3984	20.5772	20.9615	20.8033	21.0069	3.4394	7.01866	10	BRO1 domain-containing protein, putative
PF3D7_0817700	22.0241	22.004	21.9712	22.3882	22.3798	22.5932	25.17	7.47436	18	rhoptry neck protein 5
PF3D7_1432700	19.9184	20.2533	20.3426	20.2503	20.6274	21.0157	3.0382	6.84669	5	protein-L-isoaspartate(D-aspartate) O-methyltransferase, putative
PF3D7_1423300	23.9425	24.16	24.2322	24.5483	24.6005	24.5918	78.896	8.1172	67	serine/threonine protein phosphatase 7
PF3D7_0706000	24.5802	24.492	24.5801	25.0287	25.0292	25.1134	58.764	8.26002	80	importin-7, putative
PF3D7_0621100	22.0577	22.0575	22.0585	22.476	22.7104	22.5154	31.466	7.50439	21	conserved Plasmodium protein, unknown function
PF3D7_0613900	19.732	19.7141	19.8485	20.2484	19.9962	20.6187	5.3414	6.81062	8	myosin E, putative
PF3D7_1332900	24.7389	24.5877	24.6815	25.1063	25.1973	25.311	78.383	8.29607	94	isoleucine--tRNA ligase, putative
PF3D7_0806500	22.2257	22.2322	22.3405	22.8577	22.7997	22.8574	13.112	7.5743	27	DnaJ protein, putative
PF3D7_0919800	20.9876	20.1489	21.3252	21.2361	21.5163	21.4306	6.3397	7.15479	8	TLD domain-containing protein
PF3D7_0627800	20.4799	20.747	20.5516	21.028	21.1328	21.383	15.771	7.07493	13	acetyl-CoA synthetase, putative
PF3D7_0801000	22.2843	22.2555	22.2769	22.7894	22.8424	23.0048	36.015	7.58598	20	Plasmodium exported protein (PHISTc), unknown function
PF3D7_1035200	25.899	25.9083	25.8653	26.5004	26.4505	26.5613	323.31	8.74099	96	S-antigen
PF3D7_1342800	20.5418	20.5581	19.1689	20.6325	20.7865	20.6916	45.848	6.97924	11	phosphoenolpyruvate carboxykinase
PF3D7_1452000	22.3996	22.2151	22.3146	22.8274	22.9442	23.1916	62.736	7.61774	29	rhoptry neck protein 2
PF3D7_1316600	22.482	21.956	22.081	22.8503	22.9217	22.9023	21.266	7.58099	17	choline-phosphate cytidylyltransferase
PF3D7_0828900	21.8017	21.8004	19.5204	21.7615	21.8338	21.8268	3.853	7.31239	9	conserved Plasmodium protein, unknown function
PF3D7_1366900	21.5943	21.6373	20.2585	22.2115	22.1627	21.7631	16.429	7.30194	11	conserved Plasmodium protein, unknown function
PF3D7_0931000	19.868	20.6132	19.0978	20.7898	20.5675	20.9248	3.8501	6.87733	7	elongation factor Tu, putative
PF3D7_0532300	20.6147	22.6835	22.516	22.7871	22.7593	23.0118	12.562	7.59472	10	Plasmodium exported protein (PHISTb), unknown function
PF3D7_1455500	20.2079	21.5238	21.606	22.117	22.0952	22.2006	24.392	7.35734	22	AP-1 complex subunit gamma, putative
PF3D7_1015600	19.0389	20.6683	19.3785	20.748	21.0941	21.1756	13.018	7.00243	10	heat shock protein 60
PF3D7_1359400	20.2869	22.172	18.9918	21.6958	21.8257	21.912	19.929	7.26328	13	CUGBP Elav-like family member 1
PF3D7_1437200	19.1105	19.3232	21.2021	21.0806	21.4113	21.3752	3.8581	7.10144	4	ribonucleoside-diphosphate reductase large subunit, putative
PF3D7_1344100	19.3216	19.7488	21.5195	21.8649	21.5811	22.0803	24.82	7.17912	15	krox-like protein, putative
PF3D7_1439700	18.9321	20.2862	19.7511	21.296	21.2883	21.6929	239.65	7.00393	14	leucine carboxyl methyltransferase, putative
PF3D7_0935600	19.4645	19.4658	19.8021	21.4328	21.4558	21.4546	4.2874	7.11511	4	gametocytogenesis-implicated protein
PF3D7_0202200	18.3651	18.3087	18.1867	20.2089	20.1684	20.2455	1.7536	6.16403	3	EMP1-trafficking protein
PF3D7_1251300	19.7482	19.0412	20.337	21.8714	21.9434	21.8967	2.7878	7.1891	8	thymidylate kinase
PF3D7_1476300	19.6968	19.1126	19.5896	22.3605	22.2204	22.417	5.3749	7.23047	7	Plasmodium exported protein (PHISTb), unknown function
