# Supplementary material for: A malaria parasite phospholipase facilitates efficient asexual blood stage egress
Source: PLoS Pathog. 2023 Jun 23;19(6):e1011449. doi: 10.1371/journal.ppat.1011449 (PMC10325081; doi:10.1371/journal.ppat.1011449)
Supplement: S3 Table — T-test analysis comparing +RAP and -RAP schizonts and normalised spectral peak intensities in each replicate are provided. (XLSX) [file ppat.1011449.s008.xlsx]

## Sheet: Analysis
	species	Class	group1	group2	n1	n2	statistic	df	p	p.signif	log2_fold_change
1	acylPG(16:0_18:1_16:0)	acylPG	minusRAP	plusRAP	3	3	0.730459	2.27752	0.533	ns	-0.219524
2	acylPG(16:0_18:2_16:0)	acylPG	minusRAP	plusRAP	3	3	0.587122	2.22909	0.611	ns	-0.12873
3	acylPG(16:0_20:4_16:0)	acylPG	minusRAP	plusRAP	3	3	0.574033	2.17781	0.62	ns	-0.118347
4	acylPG(16:0_22:5_16:0)	acylPG	minusRAP	plusRAP	3	3	0.57144	2.55725	0.614	ns	-0.220444
5	acylPG(18:0_18:1_16:0)	acylPG	minusRAP	plusRAP	3	3	0.802161	2.23667	0.499	ns	-0.230318
6	acylPG(18:0_18:1_18:0)	acylPG	minusRAP	plusRAP	3	3	0.837673	2.21965	0.483	ns	-0.16574
7	acylPG(18:0_18:2_18:1)	acylPG	minusRAP	plusRAP	3	3	0.665341	2.13014	0.571	ns	-0.181951
8	acylPG(18:0_18:3_18:1)	acylPG	minusRAP	plusRAP	3	3	0.500088	2.26366	0.661	ns	-0.135131
9	acylPG(18:0_22:5_16:0)	acylPG	minusRAP	plusRAP	3	3	0.773882	2.24548	0.512	ns	-0.405988
10	acylPG(18:1_18:1_16:0)	acylPG	minusRAP	plusRAP	3	3	0.628354	2.21925	0.588	ns	-0.199525
11	acylPG(18:1_18:1_18:0)	acylPG	minusRAP	plusRAP	3	3	0.723095	2.15826	0.54	ns	-0.210789
12	acylPG(18:1_18:2_16:0)	acylPG	minusRAP	plusRAP	3	3	0.392073	2.25474	0.729	ns	-0.0792939
13	Cer-NS(d18:1/22:0)	Cer-NS	minusRAP	plusRAP	3	3	0.821818	3.01228	0.471	ns	-0.23883
14	Cer-NS(d18:1/24:0)	Cer-NS	minusRAP	plusRAP	3	3	0.846254	3.24648	0.455	ns	-0.257914
15	Cer-NS(d18:1/24:1)	Cer-NS	minusRAP	plusRAP	3	3	0.994533	3.80658	0.379	ns	-0.402089
16	DG(14:0_18:1)	DG	minusRAP	plusRAP	3	3	1.10868	3.27036	0.342	ns	-0.169098
17	DG(15:0_18:1)	DG	minusRAP	plusRAP	3	3	-0.983708	2.16432	0.422	ns	0.0625176
18	DG(16:0_16:0)	DG	minusRAP	plusRAP	3	3	-0.650216	3.04223	0.561	ns	0.0343417
19	DG(16:0_18:0)	DG	minusRAP	plusRAP	3	3	-0.991812	2.06783	0.423	ns	0.0495223
20	DG(16:0_18:1)	DG	minusRAP	plusRAP	3	3	1.75566	3.97741	0.154	ns	-0.0485209
21	DG(16:0_18:2)	DG	minusRAP	plusRAP	3	3	0.239261	3.67214	0.824	ns	-0.0111623
22	DG(16:0_18:3)	DG	minusRAP	plusRAP	3	3	-0.0847905	3.11317	0.938	ns	0.026374
23	DG(16:0_20:5)	DG	minusRAP	plusRAP	3	3	-1.8261	3.98485	0.142	ns	0.411677
24	DG(17:0_18:1)	DG	minusRAP	plusRAP	3	3	0.666816	3.49889	0.546	ns	-0.0329415
25	DG(17:1_18:1)	DG	minusRAP	plusRAP	3	3	-0.411783	3.67221	0.703	ns	0.0357166
26	DG(17:1_18:2)	DG	minusRAP	plusRAP	3	3	-0.81305	2.8637	0.478	ns	0.281546
27	DG(18:0_20:4)	DG	minusRAP	plusRAP	3	3	1.0281	2.71813	0.387	ns	-0.160269
28	DG(18:0_22:5)	DG	minusRAP	plusRAP	3	3	0.901294	2.25806	0.453	ns	-0.217071
29	DG(18:1_18:1)	DG	minusRAP	plusRAP	3	3	0.796127	3.19504	0.481	ns	-0.103941
30	DG(18:1_18:2)	DG	minusRAP	plusRAP	3	3	0.486752	3.61976	0.654	ns	-0.0237731
31	DG(18:1_18:3)	DG	minusRAP	plusRAP	3	3	1.05609	3.81036	0.353	ns	-0.104253
32	DG(18:1_19:0)	DG	minusRAP	plusRAP	3	3	1.19616	2.65238	0.328	ns	-0.0934229
33	DG(18:1_20:3)	DG	minusRAP	plusRAP	3	3	0.820051	3.17164	0.469	ns	-0.143036
34	DG(18:1_20:4)	DG	minusRAP	plusRAP	3	3	1.2062	3.66879	0.3	ns	-0.0525221
35	DG(18:1_20:5)	DG	minusRAP	plusRAP	3	3	1.30942	3.99397	0.261	ns	-0.0973678
36	DG(18:1_22:5)	DG	minusRAP	plusRAP	3	3	0.925081	2.88205	0.426	ns	-0.120167
37	DG(18:1_22:6)	DG	minusRAP	plusRAP	3	3	1.25011	2.37393	0.32	ns	-0.357148
38	DG(18:2_18:3)	DG	minusRAP	plusRAP	3	3	-0.813906	2.22662	0.494	ns	0.304207
39	DG(18:2_22:5)	DG	minusRAP	plusRAP	3	3	1.00992	3.86666	0.371	ns	-0.132964
40	PC(14:0_16:0)	PC	minusRAP	plusRAP	3	3	0.862235	2.00042	0.479	ns	-0.0877481
41	PC(14:0_20:4)	PC	minusRAP	plusRAP	3	3	0.673928	2.39726	0.56	ns	-0.155912
42	PC(15:0_16:0)	PC	minusRAP	plusRAP	3	3	2.07671	3.00386	0.129	ns	-0.0305905
43	PC(15:0_18:1)	PC	minusRAP	plusRAP	3	3	-0.584898	3.26451	0.597	ns	0.0129312
44	PC(15:0_18:2)	PC	minusRAP	plusRAP	3	3	0.572979	2.1737	0.62	ns	-0.0666814
45	PC(15:0_20:3)	PC	minusRAP	plusRAP	3	3	-0.484665	3.5373	0.656	ns	0.0326044
46	PC(16:0_16:0)	PC	minusRAP	plusRAP	3	3	-0.15559	3.16665	0.886	ns	0.00891675
47	PC(16:0_17:0)	PC	minusRAP	plusRAP	3	3	-0.761553	3.24893	0.498	ns	0.0574192
48	PC(16:0_18:1)	PC	minusRAP	plusRAP	3	3	-0.878868	2.16555	0.466	ns	0.0835255
49	PC(16:0_18:2)	PC	minusRAP	plusRAP	3	3	-0.378906	3.9009	0.724	ns	0.00692671
50	PC(16:0_20:4)	PC	minusRAP	plusRAP	3	3	0.759291	2.00478	0.527	ns	-0.0762488
51	PC(16:0_20:5)	PC	minusRAP	plusRAP	3	3	0.688653	2.34182	0.553	ns	-0.145539
52	PC(16:0_22:5)	PC	minusRAP	plusRAP	3	3	-0.0347565	3.29822	0.974	ns	0.00140413
53	PC(16:0_22:6)	PC	minusRAP	plusRAP	3	3	0.741485	2.71523	0.517	ns	-0.118443
54	PC(17:0_18:1)	PC	minusRAP	plusRAP	3	3	0.245416	2.31155	0.826	ns	-0.0127583
55	PC(17:0_18:2)	PC	minusRAP	plusRAP	3	3	-3.03099	3.94731	0.0394	*	0.0795184
56	PC(18:0_18:3)	PC	minusRAP	plusRAP	3	3	-1.20853	2.75434	0.32	ns	0.012016
57	PC(18:0_20:4)	PC	minusRAP	plusRAP	3	3	-0.635457	2.13343	0.587	ns	0.0234443
58	PC(18:1_18:1)	PC	minusRAP	plusRAP	3	3	-2.61473	3.7008	0.064	ns	0.0243047
59	PC(18:1_22:5)	PC	minusRAP	plusRAP	3	3	0.234907	3.99861	0.826	ns	-0.016801
60	PE(15:0_18:1)	PE	minusRAP	plusRAP	3	3	1.27078	2.11932	0.325	ns	-0.135847
61	PE(16:0_16:0)	PE	minusRAP	plusRAP	3	3	0.266734	3.63367	0.804	ns	-0.0300037
62	PE(16:0_16:1)	PE	minusRAP	plusRAP	3	3	1.22061	2.39781	0.329	ns	-0.15002
63	PE(16:0_18:0)	PE	minusRAP	plusRAP	3	3	1.26368	2.23914	0.322	ns	-0.167154
64	PE(16:0_18:1)	PE	minusRAP	plusRAP	3	3	1.1679	3.10646	0.325	ns	-0.0313697
65	PE(16:0_18:2)	PE	minusRAP	plusRAP	3	3	1.1992	2.04072	0.351	ns	-0.122194
66	PE(16:0_18:3)	PE	minusRAP	plusRAP	3	3	0.972445	2.05415	0.431	ns	-0.148281
67	PE(16:0_20:4)	PE	minusRAP	plusRAP	3	3	1.34877	2.01763	0.309	ns	-0.168002
68	PE(16:0_20:5)	PE	minusRAP	plusRAP	3	3	0.886689	2.09613	0.465	ns	-0.204864
69	PE(17:0_18:1)	PE	minusRAP	plusRAP	3	3	0.704789	2.22654	0.547	ns	-0.0902402
70	PE(18:0_18:1)	PE	minusRAP	plusRAP	3	3	1.01791	2.04038	0.414	ns	-0.108062
71	PE(18:0_20:3)	PE	minusRAP	plusRAP	3	3	0.892447	2.1635	0.46	ns	-0.22793
72	PE(18:0_20:4)	PE	minusRAP	plusRAP	3	3	1.08714	2.25593	0.379	ns	-0.172147
73	PE(18:0_22:5)	PE	minusRAP	plusRAP	3	3	0.841313	2.14161	0.484	ns	-0.162368
74	PE(18:1_18:1)	PE	minusRAP	plusRAP	3	3	0.783808	2.00817	0.515	ns	-0.0903536
75	PE(18:1_18:2)	PE	minusRAP	plusRAP	3	3	0.330692	2.46828	0.767	ns	-0.0257579
76	PE(18:1_20:4)	PE	minusRAP	plusRAP	3	3	0.981555	2.10149	0.426	ns	-0.128139
77	PE(32:2)	PE	minusRAP	plusRAP	3	3	1.4791	3.00457	0.236	ns	-0.194558
78	PE(36:5)	PE	minusRAP	plusRAP	3	3	1.38618	2.70628	0.269	ns	-0.21988
79	PG(16:0_18:1)	PG	minusRAP	plusRAP	3	3	0.721933	2.21334	0.539	ns	-0.187289
80	PG(16:0_18:2)	PG	minusRAP	plusRAP	3	3	0.713961	2.35955	0.539	ns	-0.168748
81	PG(18:1_18:1)	PG	minusRAP	plusRAP	3	3	0.620606	2.17019	0.594	ns	-0.130309
82	PG(18:1_18:2)	PG	minusRAP	plusRAP	3	3	0.638634	2.3215	0.58	ns	-0.159708
83	PG(18:1_20:4)	PG	minusRAP	plusRAP	3	3	0.656079	2.59439	0.565	ns	-0.220479
84	PG(34:3)	PG	minusRAP	plusRAP	3	3	0.630643	2.13281	0.589	ns	-0.123423
85	PG(40:6)	PG	minusRAP	plusRAP	3	3	0.732882	2.29582	0.531	ns	-0.362181
86	PI(34:1)	PI	minusRAP	plusRAP	3	3	0.0318408	2.78733	0.977	ns	-0.00678097
87	PI(36:1)	PI	minusRAP	plusRAP	3	3	0.03945	2.57436	0.971	ns	-0.00873581
88	PI(36:2)	PI	minusRAP	plusRAP	3	3	0.125906	2.24158	0.91	ns	-0.0288584
89	PI(36:3)	PI	minusRAP	plusRAP	3	3	-0.025476	2.34556	0.982	ns	0.00663414
90	Plasmanyl-LPC(O-16:1)	Plasmanyl-LPC	minusRAP	plusRAP	3	3	1.05525	2.68875	0.377	ns	-0.176571
91	Plasmenyl-PE(P-16:0/22:5)	Plasmenyl-PE	minusRAP	plusRAP	3	3	-0.190978	3.14077	0.86	ns	0.018336
92	Plasmenyl-PE(P-18:0/20:4)	Plasmenyl-PE	minusRAP	plusRAP	3	3	0.705875	3.87513	0.52	ns	-0.223871
93	Plasmenyl-PE(P-18:0/22:4)	Plasmenyl-PE	minusRAP	plusRAP	3	3	0.085204	3.894	0.936	ns	-0.160263
94	PS(16:0_18:1)	PS	minusRAP	plusRAP	3	3	-0.0781631	2.16685	0.944	ns	0.00971246
95	PS(18:0_18:1)	PS	minusRAP	plusRAP	3	3	-0.284782	2.441	0.798	ns	0.0341702
96	PS(18:0_20:4)	PS	minusRAP	plusRAP	3	3	0.533582	3.57026	0.625	ns	-0.110581
97	PS(18:0_20:5)	PS	minusRAP	plusRAP	3	3	0.0672013	2.33244	0.952	ns	-0.00904777
98	PS(18:0_22:5)	PS	minusRAP	plusRAP	3	3	0.215239	3.62154	0.841	ns	-0.0981931
99	PS(18:0_22:6)	PS	minusRAP	plusRAP	3	3	0.178871	3.59579	0.868	ns	-0.142475
100	PS(18:1_18:1)	PS	minusRAP	plusRAP	3	3	0.228274	2.36825	0.838	ns	-0.034969
101	SM(d18:1/16:0)	SM	minusRAP	plusRAP	3	3	1.21347	2.46329	0.328	ns	-0.251436
102	SM(d18:1/24:1)	SM	minusRAP	plusRAP	3	3	0.939991	2.08737	0.443	ns	-0.193798
103	TG(12:0_16:0_8:0)	TG	minusRAP	plusRAP	3	3	-0.594391	2.16477	0.608	ns	0.186405
104	TG(15:0_16:0_20:4)	TG	minusRAP	plusRAP	3	3	0.707286	3.0337	0.53	ns	-0.193115
105	TG(16:0_16:1_18:3)	TG	minusRAP	plusRAP	3	3	0.688512	3.44728	0.535	ns	-0.158477
106	TG(16:0_18:2_18:3)	TG	minusRAP	plusRAP	3	3	0.681594	3.18197	0.542	ns	-0.149864
107	TG(16:0_18:2_20:5)	TG	minusRAP	plusRAP	3	3	0.747829	2.55567	0.517	ns	-0.182578
108	TG(16:0_18:3_22:6)	TG	minusRAP	plusRAP	3	3	0.729966	2.40491	0.53	ns	-0.219562
109	TG(18:1_18:2_18:3)	TG	minusRAP	plusRAP	3	3	0.659959	3.01934	0.556	ns	-0.153443
110	TG(18:1_18:2_20:5)	TG	minusRAP	plusRAP	3	3	0.735168	2.45389	0.526	ns	-0.191159
111	TG(18:2_18:2_22:6)	TG	minusRAP	plusRAP	3	3	0.699374	2.36305	0.547	ns	-0.232951

## Sheet: Rawdata
species	Class	peakarea_minusRAP_1	peakarea_minusRAP_2	peakarea_minusRAP_3	peakarea_plusRAP_1	peakarea_plusRAP_2	peakarea_plusRAP_3
acylPG(16:0_18:1_16:0)	acylPG	9.3964e+08	1.12722e+09	1.05485e+09	5.95937e+08	1.10678e+09	1.07312e+09
acylPG(16:0_18:2_16:0)	acylPG	2.18269e+08	2.46431e+08	2.35624e+08	1.59133e+08	2.55797e+08	2.38229e+08
acylPG(16:0_20:4_16:0)	acylPG	9.00656e+07	9.92107e+07	9.18544e+07	6.52696e+07	1.01075e+08	9.72712e+07
acylPG(16:0_22:5_16:0)	acylPG	7.50754e+07	1.00437e+08	9.87567e+07	4.71755e+07	9.87121e+07	1.01109e+08
acylPG(18:0_18:1_16:0)	acylPG	5.46232e+08	6.39694e+08	6.12558e+08	3.46984e+08	6.38149e+08	5.98779e+08
acylPG(18:0_18:1_18:0)	acylPG	5.07663e+07	5.61945e+07	5.52103e+07	3.69463e+07	5.66515e+07	5.33126e+07
acylPG(18:0_18:2_18:1)	acylPG	2.75338e+08	3.09e+08	2.96065e+08	1.78226e+08	3.20629e+08	3.01939e+08
acylPG(18:0_18:3_18:1)	acylPG	1.36033e+08	1.58837e+08	1.52975e+08	9.43967e+07	1.64576e+08	1.60642e+08
acylPG(18:0_22:5_16:0)	acylPG	4.94864e+07	6.5066e+07	6.35608e+07	2.20028e+07	6.6258e+07	6.0349e+07
acylPG(18:1_18:1_16:0)	acylPG	1.0204e+09	1.20116e+09	1.16693e+09	6.40442e+08	1.25866e+09	1171754610
acylPG(18:1_18:1_18:0)	acylPG	2.2013e+08	2.51408e+08	2.41858e+08	1.38453e+08	2.60655e+08	2.39271e+08
acylPG(18:1_18:2_16:0)	acylPG	4.06083e+08	4.55582e+08	4.41723e+08	3.12999e+08	4.723e+08	468771336
Cer-NS(d18:1/22:0)	Cer-NS	5.40883e+07	4.31304e+07	2.93329e+07	3.37748e+07	4.1195e+07	2.9931e+07
Cer-NS(d18:1/24:0)	Cer-NS	2.10977e+08	1.12814e+08	1.45223e+08	1.32492e+08	1.02992e+08	1.48156e+08
Cer-NS(d18:1/24:1)	Cer-NS	2.12266e+08	1.03044e+08	1.81251e+08	1.10048e+08	9.32127e+07	1.67496e+08
DG(14:0_18:1)	DG	3.29517e+08	2.94962e+08	2.73302e+08	2.27494e+08	3.11431e+08	2.63781e+08
DG(15:0_18:1)	DG	1.70897e+08	1.66467e+08	1.66465e+08	1.88548e+08	1.76143e+08	1.62389e+08
DG(16:0_16:0)	DG	1066715342	1.00627e+09	1.026e+09	1126344064	1037865087	1.01184e+09
DG(16:0_18:0)	DG	5.88686e+08	5.80411e+08	5.87717e+08	6.48512e+08	5.91547e+08	5.80235e+08
DG(16:0_18:1)	DG	7.82366e+09	7.90184e+09	7568608281	7.47354e+09	7706183075	7344627099
DG(16:0_18:2)	DG	2.24502e+09	2.13694e+09	2.10782e+09	2.25425e+09	2124380183	2.06315e+09
DG(16:0_18:3)	DG	1.41777e+08	1.05825e+08	1.02035e+08	1.68556e+08	1.07544e+08	8.92138e+07
DG(16:0_20:5)	DG	2.90449e+07	3.48708e+07	4.20815e+07	5.4894e+07	3.73762e+07	4.88973e+07
DG(17:0_18:1)	DG	6.44605e+08	6.17189e+08	5.84279e+08	6.13148e+08	6.1197e+08	5.78479e+08
DG(17:1_18:1)	DG	2.62805e+08	2.43311e+08	2.22241e+08	2.50936e+08	2.62504e+08	2.32368e+08
DG(17:1_18:2)	DG	2.71153e+07	1.70001e+07	1.29055e+07	2.48961e+07	2.39217e+07	1.79382e+07
DG(18:0_20:4)	DG	2.79704e+08	3.00246e+08	2.58917e+08	2.06049e+08	2.86819e+08	2.63645e+08
DG(18:0_22:5)	DG	2.77407e+08	306624384	2.67088e+08	1.76304e+08	2.86889e+08	2.86002e+08
DG(18:1_18:1)	DG	8.41498e+09	8662639090	7.47366e+09	6554166998	8559823676	7823226757
DG(18:1_18:2)	DG	4.68064e+09	4719688097	4.3287e+09	4426511275	4.67776e+09	4395487579
DG(18:1_18:3)	DG	1.29951e+09	1303973500	1145451000	1.05052e+09	1261929765	1.17879e+09
DG(18:1_19:0)	DG	1.82877e+08	1.92876e+08	1.80307e+08	1.57992e+08	1.87372e+08	1.76906e+08
DG(18:1_20:3)	DG	5.07184e+08	5.68966e+08	4.62746e+08	3.76036e+08	5.27792e+08	4.99722e+08
DG(18:1_20:4)	DG	1.76717e+09	1.8547e+09	1.75096e+09	1651741060	1.734e+09	1796413242
DG(18:1_20:5)	DG	3.15255e+08	3.27086e+08	2.88595e+08	2.69709e+08	3.01095e+08	2.99283e+08
DG(18:1_22:5)	DG	7.44499e+08	8.4095e+08	7.51701e+08	6.0855e+08	7.78974e+08	7.73285e+08
DG(18:1_22:6)	DG	5.03767e+07	6.15163e+07	5.69083e+07	3.85286e+07	3.42767e+07	6.35443e+07
DG(18:2_18:3)	DG	7.18808e+07	5.84256e+07	6.37453e+07	1.3127e+08	6.5227e+07	5.88567e+07
DG(18:2_22:5)	DG	7.47409e+07	7.88228e+07	6.48517e+07	5.75332e+07	7.178e+07	7.01666e+07
PC(14:0_16:0)	PC	4565316579	4.57652e+09	4.56867e+09	3.74083e+09	4697771909	4525763769
PC(14:0_20:4)	PC	4.33934e+08	4.77792e+08	4.04274e+08	2.95986e+08	5.00209e+08	409368549
PC(15:0_16:0)	PC	2.30738e+09	2.31509e+09	2.34336e+09	2.23264e+09	2289367060	2.29808e+09
PC(15:0_18:1)	PC	8713975967	8403665932	8355128519	8.69166e+09	8460677192	8.5469e+09
PC(15:0_18:2)	PC	1.25027e+09	1281769961	1.21086e+09	1.02045e+09	1323566229	1250695712
PC(15:0_20:3)	PC	4.74672e+08	4.88997e+08	4.47096e+08	4.67257e+08	5.1869e+08	4.58229e+08
PC(16:0_16:0)	PC	3.28643e+10	3.28853e+10	34865965154	3.59053e+10	3.18671e+10	33549072944
PC(16:0_17:0)	PC	1819171506	1.72468e+09	1.89058e+09	2038510051	1744536459	1.87949e+09
PC(16:0_18:1)	PC	1.43667e+11	140000000000	146500000000	1.72667e+11	140500000000	144500000000
PC(16:0_18:2)	PC	4.01096e+10	39521673659	38984544661	40467859529	3.91737e+10	39548199849
PC(16:0_20:4)	PC	7.61417e+09	7.67574e+09	7.65895e+09	6320615873	7.89506e+09	7.65487e+09
PC(16:0_20:5)	PC	5.14474e+09	5928489430	5.43974e+09	3.75182e+09	5792830851	5.64051e+09
PC(16:0_22:5)	PC	13450219653	1.44675e+10	1.44349e+10	1.41538e+10	13758272787	14466652457
PC(16:0_22:6)	PC	3.58309e+09	4010816790	4.13816e+09	2937655435	3.89917e+09	4058445192
PC(17:0_18:1)	PC	1.09223e+10	1.08551e+10	10581155813	9.97889e+09	1.1148e+10	10982026918
PC(17:0_18:2)	PC	1.75451e+09	1705200549	1.77628e+09	1893541902	1.82883e+09	1.81053e+09
PC(18:0_18:3)	PC	1.95676e+10	1.99995e+10	1.97827e+10	2.00152e+10	1.99913e+10	19837854432
PC(18:0_20:4)	PC	5.37657e+09	5.36986e+09	5.4476e+09	5.74669e+09	5270670765	5452085287
PC(18:1_18:1)	PC	4.24633e+10	42020521559	4.25449e+10	42996385534	42714812087	43477226624
PC(18:1_22:5)	PC	1512553366	1.67273e+09	1684008637	1.49599e+09	1634300833	1.68286e+09
PE(15:0_18:1)	PE	2.22977e+08	2.13582e+08	2.16809e+08	1.72756e+08	2.21601e+08	203337117
PE(16:0_16:0)	PE	4.5002e+08	3.80016e+08	4.66654e+08	4.58971e+08	3.92659e+08	4.16037e+08
PE(16:0_16:1)	PE	5.35974e+08	4.94989e+08	4.97419e+08	4.04771e+08	5.34219e+08	4.46736e+08
PE(16:0_18:0)	PE	2.71557e+08	2.66955e+08	2.86968e+08	2.05043e+08	2.65265e+08	270178714
PE(16:0_18:1)	PE	10379827110	1.02382e+10	10810120561	1.00662e+10	1.03306e+10	1.03496e+10
PE(16:0_18:2)	PE	3042670658	3.03756e+09	2.97628e+09	2.41421e+09	3.03099e+09	2915689068
PE(16:0_18:3)	PE	1.07818e+09	1.06205e+09	1.03406e+09	7.80759e+08	1.11243e+09	1.00157e+09
PE(16:0_20:4)	PE	1302962611	1.32268e+09	1.29818e+09	9.80435e+08	1.25325e+09	1283934366
PE(16:0_20:5)	PE	8.32381e+08	8.93623e+08	8.98102e+08	5.52699e+08	8.92397e+08	8.84595e+08
PE(17:0_18:1)	PE	7.10857e+08	7.01341e+08	6.64551e+08	5.49599e+08	7.3227e+08	682381628
PE(18:0_18:1)	PE	5.97746e+09	5.92547e+09	5.82929e+09	4741184520	5981424591	5.81532e+09
PE(18:0_20:3)	PE	3.47521e+08	3.85429e+08	3.46304e+08	2.16856e+08	367274176	3.62561e+08
PE(18:0_20:4)	PE	1.28392e+09	1322921593	1.20712e+09	9.18585e+08	1.31271e+09	1188703463
PE(18:0_22:5)	PE	1.18155e+09	1281472326	1.20146e+09	8.40969e+08	1284270461	1201708650
PE(18:1_18:1)	PE	5.28828e+09	5.22264e+09	5.25371e+09	4.20881e+09	5.39117e+09	5299447518
PE(18:1_18:2)	PE	1.78897e+09	1.71499e+09	1.81949e+09	1573482841	1.83793e+09	1829626747
PE(18:1_20:4)	PE	1982836544	2.07063e+09	2068051026	1562505287	2010091224	2071062555
PE(32:2)	PE	7.23038e+07	6.68887e+07	6.25212e+07	5.10682e+07	6.75883e+07	5.84541e+07
PE(36:5)	PE	4.82476e+07	4.70128e+07	4.19206e+07	3.21243e+07	4.19253e+07	4.46929e+07
PG(16:0_18:1)	PG	1.12323e+09	1.28382e+09	1.15701e+09	7.34027e+08	1.25841e+09	1.22358e+09
PG(16:0_18:2)	PG	2.23385e+08	2.6037e+08	2.29481e+08	1.55366e+08	2.6096e+08	2.31774e+08
PG(18:1_18:1)	PG	1.32634e+09	1.46867e+09	1397179069	9.62631e+08	1.52664e+09	1.4124e+09
PG(18:1_18:2)	PG	5.2637e+08	6.15073e+08	5.43811e+08	3.61299e+08	6.2171e+08	5.62317e+08
PG(18:1_20:4)	PG	7.79749e+07	1.04367e+08	9.26332e+07	5.11135e+07	1.04603e+08	8.91441e+07
PG(34:3)	PG	2.78058e+07	2.99132e+07	2.78093e+07	2.01938e+07	3.15097e+07	2.81233e+07
PG(40:6)	PG	8.14809e+07	1.09165e+08	8.58067e+07	3.67326e+07	1.01261e+08	9.66239e+07
PI(34:1)	PI	1.49897e+08	1.83442e+08	1.74818e+08	1.28373e+08	1.91329e+08	1.92974e+08
PI(36:1)	PI	7.49389e+08	8.89321e+08	877041721	6.24622e+08	9.37807e+08	9.79864e+08
PI(36:2)	PI	3.82714e+08	4.35828e+08	4.1574e+08	2.95858e+08	465136039	474554997
PI(36:3)	PI	3.40063e+07	3.92322e+07	3.99775e+07	2.67896e+07	4.62169e+07	4.36757e+07
Plasmanyl-LPC(O-16:1)	Plasmanyl-LPC	2.21073e+07	2.49643e+07	2.15836e+07	1.63381e+07	2.29202e+07	2.20343e+07
Plasmenyl-PE(P-16:0/22:5)	Plasmenyl-PE	1.00676e+08	1.12341e+08	1.08733e+08	9.78382e+07	1.09173e+08	1.19607e+08
Plasmenyl-PE(P-18:0/20:4)	Plasmenyl-PE	4.59985e+08	4.09138e+08	2.64124e+08	2.7472e+08	4.17217e+08	2.72265e+08
Plasmenyl-PE(P-18:0/22:4)	Plasmenyl-PE	1.19807e+08	7.64851e+07	4.96173e+06	6.90296e+07	7.9517e+07	5.93558e+06
PS(16:0_18:1)	PS	309306245	3.2161e+08	3.28008e+08	2.71784e+08	3.47907e+08	3.52116e+08
PS(18:0_18:1)	PS	9.18004e+08	9.65848e+08	1.00556e+09	8.41901e+08	1.05827e+09	1.07438e+09
PS(18:0_20:4)	PS	3.44461e+08	3.35451e+08	2.66013e+08	2.83002e+08	3.59906e+08	2.39788e+08
PS(18:0_20:5)	PS	9.94189e+07	1.08431e+08	1.05941e+08	8.68738e+07	1.15003e+08	1.12181e+08
PS(18:0_22:5)	PS	6.91269e+07	1.22543e+08	1.17265e+08	5.83002e+07	1.41462e+08	9.82013e+07
PS(18:0_22:6)	PS	1.01788e+08	1.41569e+08	2.98565e+08	6.54259e+07	1.57261e+08	3.10935e+08
PS(18:1_18:1)	PS	7.60336e+08	8.18946e+08	8.4376e+08	6.44478e+08	8.95461e+08	8.46534e+08
SM(d18:1/16:0)	SM	6.02262e+09	5632213799	5129313654	3.57395e+09	5.3888e+09	5.35566e+09
SM(d18:1/24:1)	SM	3.82986e+09	4116947621	3957098955	2614674619	4.04535e+09	3942257306
TG(12:0_16:0_8:0)	TG	1.84365e+06	1.59578e+06	1.65644e+06	2.93848e+06	1.4752e+06	1.6565e+06
TG(15:0_16:0_20:4)	TG	3.5039e+07	3.06714e+07	2.58244e+07	1.97852e+07	3.53297e+07	2.65726e+07
TG(16:0_16:1_18:3)	TG	1.82258e+08	1.71621e+08	136799489	1.19698e+08	1.87801e+08	1.36911e+08
TG(16:0_18:2_18:3)	TG	4.5635e+08	4.46419e+08	3.59986e+08	3.03908e+08	479687858	3.6837e+08
TG(16:0_18:2_20:5)	TG	3.8837e+08	4.27343e+08	3.47666e+08	2.53726e+08	4.36712e+08	3.56238e+08
TG(16:0_18:3_22:6)	TG	1.00308e+08	1.16602e+08	9.41177e+07	6.04606e+07	1.17624e+08	9.80528e+07
TG(18:1_18:2_18:3)	TG	5.02456e+08	4.87627e+08	3.96165e+08	3.20365e+08	5.24996e+08	4.19458e+08
TG(18:1_18:2_20:5)	TG	4.98876e+08	5.57381e+08	456300699	3.16619e+08	5.60843e+08	4.80158e+08
TG(18:2_18:2_22:6)	TG	6.95164e+07	8.66304e+07	7.29074e+07	4.17857e+07	8.53044e+07	7.58847e+07
